# Supplementary material for: Metabolic tuning of a stable microbial community in the surface oligotrophic Indian Ocean revealed by integrated meta-omics
Source: Mar Life Sci Technol. 2022 Jan 1;4(2):277–90. doi: 10.1007/s42995-021-00119-6 (PMC10077294; doi:10.1007/s42995-021-00119-6)
Supplement: Supplementary file 1 — Supplementary file1 (XLSX 355 KB) [file 42995_2021_119_MOESM1_ESM.xlsx]

## Sheet: Metagenome_Salinity
KEGG_ko	Description	S08	S10	S12	S14	S16	S18	S20	S22	S24	S26	S28	Kingdom	Phylum	Class	Order	Family	Genus
K00066	GDP-mannose 6-dehydrogenase [EC:1.1.1.132]	8.0232e-09	0	1.82511e-08	2.52606e-08	1.15408e-08	2.08872e-08	2.26996e-08	2.37252e-08	0	2.56941e-08	1.22728e-08	Bacteria	Acidobacteria	undef	undef	undef	Candidatus Koribacter
K00066	GDP-mannose 6-dehydrogenase [EC:1.1.1.132]	0	0	1.39755e-08	3.54621e-08	0	8.06367e-08	1.49595e-07	5.10701e-08	1.54213e-08	5.8203e-08	2.36285e-07	Bacteria	Alphaproteobacteria	Alphaproteobacteria	Rhizobiales	Rhizobiaceae	Rhizobium
K00066	GDP-mannose 6-dehydrogenase [EC:1.1.1.132]	8.1963e-09	0	0	0	0	0	0	0	0	0	0	Bacteria	Alphaproteobacteria	Alphaproteobacteria	Rhodobacterales	Rhodobacteraceae	Roseibium
K00066	GDP-mannose 6-dehydrogenase [EC:1.1.1.132]	0	0	0	0	0	0	0	8.24735e-09	3.81862e-08	2.62039e-08	1.43806e-08	Bacteria	Alphaproteobacteria	Alphaproteobacteria	undef	undef	undef
K00066	GDP-mannose 6-dehydrogenase [EC:1.1.1.132]	0	0	0	0	0	0	0	0	0	4.11294e-08	8.57649e-08	Bacteria	Bacteroidetes	Cytophagia	Cytophagales	Cyclobacteriaceae	Cyclobacterium
K00066	GDP-mannose 6-dehydrogenase [EC:1.1.1.132]	4.61631e-08	0	0	2.95226e-08	0	6.50968e-08	0	1.05566e-08	0	0	0	Bacteria	Bacteroidetes	Cytophagia	Cytophagales	Cyclobacteriaceae	undef
K00066	GDP-mannose 6-dehydrogenase [EC:1.1.1.132]	4.61631e-08	0	0	2.95226e-08	0	6.50968e-08	0	1.05566e-08	0	0	0	Bacteria	Bacteroidetes	undef	undef	undef	undef
K00066	GDP-mannose 6-dehydrogenase [EC:1.1.1.132]	1.11561e-08	0	0	0	0	0	0	0	0	0	4.74028e-08	Bacteria	Bacteroidetes	Flavobacteriia	Flavobacteriales	Flavobacteriaceae	Zobellia
K00066	GDP-mannose 6-dehydrogenase [EC:1.1.1.132]	0	0	0	0	0	0	0	0	0	0	5.73385e-08	Bacteria	Betaproteobacteria	Betaproteobacteria	Burkholderiales	Burkholderiaceae	Lautropia
K00066	GDP-mannose 6-dehydrogenase [EC:1.1.1.132]	2.34042e-07	2.89562e-07	3.28704e-07	4.3504e-07	3.73895e-07	2.93268e-07	3.45439e-07	2.98731e-07	1.19342e-07	2.05913e-07	4.07009e-07	Bacteria	Cyanobacteria	undef	Chroococcales	undef	Gloeocapsa
K00066	GDP-mannose 6-dehydrogenase [EC:1.1.1.132]	3.15794e-08	4.04899e-08	3.92824e-08	6.21414e-08	2.39082e-08	0	2.00827e-08	7.23198e-08	0	7.27246e-09	9.68555e-09	Bacteria	Cyanobacteria	undef	Oscillatoriales	undef	Trichodesmium
K00066	GDP-mannose 6-dehydrogenase [EC:1.1.1.132]	0	0	2.06394e-08	4.42527e-08	6.96163e-08	4.20594e-08	6.07189e-08	1.91816e-08	2.37018e-08	7.28443e-08	1.29347e-07	Bacteria	Cyanobacteria	undef	undef	undef	undef
K00066	GDP-mannose 6-dehydrogenase [EC:1.1.1.132]	2.17371e-08	3.08892e-08	2.49733e-08	4.51501e-08	4.66838e-08	3.92981e-08	3.94991e-08	6.6659e-08	1.21251e-07	2.97834e-08	3.03476e-08	Bacteria	Deltaproteobacteria	Deltaproteobacteria	Bdellovibrionales	Bacteriovoracaceae	Bacteriovorax
K00066	GDP-mannose 6-dehydrogenase [EC:1.1.1.132]	0	0	2.23117e-08	2.42635e-08	1.38566e-08	0	2.13875e-08	2.73465e-08	0	0	6.73619e-09	Bacteria	Gammaproteobacteria	Gammaproteobacteria	Pseudomonadales	Pseudomonadaceae	Pseudomonas
K00066	GDP-mannose 6-dehydrogenase [EC:1.1.1.132]	0	0	0	0	1.30012e-08	0	2.00672e-08	0	1.04391e-07	7.22857e-07	3.27164e-07	Bacteria	Gammaproteobacteria	Gammaproteobacteria	Pseudomonadales	Pseudomonadaceae	undef
K00066	GDP-mannose 6-dehydrogenase [EC:1.1.1.132]	7.29585e-07	5.85722e-07	9.38449e-07	1.00187e-06	1.15743e-06	1.13034e-06	1.16524e-06	1.09946e-06	1.71201e-06	1.15648e-06	1.09339e-06	Bacteria	undef	undef	undef	undef	undef
K00347	Na+-transporting NADH:ubiquinone oxidoreductase subunit B [EC:1.6.5.8]	8.13867e-09	0	0	0	0	0	0	0	9.28596e-09	0	0	Bacteria	Alphaproteobacteria	Alphaproteobacteria	Rhodobacterales	Rhodobacteraceae	Roseibium
K00347	Na+-transporting NADH:ubiquinone oxidoreductase subunit B [EC:1.6.5.8]	0	0	0	0	0	0	0	0	0	0	6.35174e-09	Bacteria	Alphaproteobacteria	Alphaproteobacteria	Rhodobacterales	Rhodobacteraceae	Ruegeria
K00347	Na+-transporting NADH:ubiquinone oxidoreductase subunit B [EC:1.6.5.8]	1.51918e-06	1.88589e-06	2.37443e-06	2.11799e-06	1.91887e-06	2.86249e-06	2.96872e-06	2.26728e-06	2.94438e-06	2.90636e-06	3.69624e-06	Bacteria	Alphaproteobacteria	Alphaproteobacteria	undef	undef	undef
K00347	Na+-transporting NADH:ubiquinone oxidoreductase subunit B [EC:1.6.5.8]	2.3754e-07	1.68121e-07	1.35661e-07	2.55923e-07	4.27483e-07	2.62655e-07	8.33422e-08	7.3801e-08	0	3.28231e-07	2.11962e-07	Bacteria	Bacteroidetes	Cytophagia	Cytophagales	Cyclobacteriaceae	Algoriphagus
K00347	Na+-transporting NADH:ubiquinone oxidoreductase subunit B [EC:1.6.5.8]	1.92228e-08	0	0	6.2976e-08	0	0	0	0	0	0	2.49412e-08	Bacteria	Bacteroidetes	Bacteroidia	Bacteroidales	Bacteroidaceae	Bacteroides
K00347	Na+-transporting NADH:ubiquinone oxidoreductase subunit B [EC:1.6.5.8]	3.31602e-06	3.04718e-06	2.35854e-06	2.33485e-06	4.54772e-06	3.92823e-06	3.74997e-06	3.84072e-06	3.84597e-06	1.78226e-06	1.92555e-06	Bacteria	Bacteroidetes	Flavobacteriia	Flavobacteriales	Flavobacteriaceae	Bizionia
K00347	Na+-transporting NADH:ubiquinone oxidoreductase subunit B [EC:1.6.5.8]	2.79622e-07	7.51748e-08	1.17214e-07	2.10675e-07	1.39638e-08	6.57701e-08	9.86254e-08	6.58014e-08	0	1.70114e-07	2.51923e-07	Bacteria	Bacteroidetes	Cytophagia	Cytophagales	Cyclobacteriaceae	Cyclobacterium
K00347	Na+-transporting NADH:ubiquinone oxidoreductase subunit B [EC:1.6.5.8]	0	0	0	2.28869e-08	0	0	0	0	0	0	0	Bacteria	Bacteroidetes	Cytophagia	Cytophagales	Cytophagaceae	Flexibacter
K00347	Na+-transporting NADH:ubiquinone oxidoreductase subunit B [EC:1.6.5.8]	2.51012e-07	5.73262e-08	7.53915e-08	3.22234e-07	2.57902e-08	8.68702e-08	2.01404e-08	0	0	3.50946e-08	9.53377e-08	Bacteria	Bacteroidetes	Cytophagia	Cytophagales	Cyclobacteriaceae	Mariniradius
K00347	Na+-transporting NADH:ubiquinone oxidoreductase subunit B [EC:1.6.5.8]	2.4857e-08	1.39083e-07	3.34126e-08	1.16169e-07	1.08383e-07	1.88742e-08	0	0	0	0	1.62955e-08	Bacteria	Bacteroidetes	Bacteroidia	Bacteroidales	Porphyromonadaceae	Odoribacter
K00347	Na+-transporting NADH:ubiquinone oxidoreductase subunit B [EC:1.6.5.8]	1.41728e-07	3.52839e-07	8.42048e-08	1.20768e-07	1.10961e-07	2.21482e-07	2.1192e-07	3.04799e-07	4.98364e-07	6.58931e-07	4.12098e-07	Bacteria	Bacteroidetes	Flavobacteriia	Flavobacteriales	Cryomorphaceae	Owenweeksia
K00347	Na+-transporting NADH:ubiquinone oxidoreductase subunit B [EC:1.6.5.8]	1.56146e-06	1.45511e-06	1.27616e-06	1.62847e-06	1.89209e-06	2.05463e-06	2.3183e-06	2.20991e-06	4.12366e-06	2.335e-06	1.6114e-06	Bacteria	Bacteroidetes	Sphingobacteriia	Sphingobacteriales	Sphingobacteriaceae	Sphingobacterium
K00347	Na+-transporting NADH:ubiquinone oxidoreductase subunit B [EC:1.6.5.8]	2.16782e-05	2.53868e-05	2.40441e-05	2.53325e-05	2.72307e-05	2.9904e-05	3.04124e-05	2.78758e-05	2.9982e-05	2.7819e-05	3.94037e-05	Bacteria	Bacteroidetes	Flavobacteriia	undef	undef	undef
K00347	Na+-transporting NADH:ubiquinone oxidoreductase subunit B [EC:1.6.5.8]	2.16782e-05	2.53868e-05	2.40441e-05	2.53325e-05	2.72307e-05	2.9904e-05	3.04124e-05	2.78758e-05	2.9982e-05	2.7819e-05	3.94037e-05	Bacteria	Bacteroidetes	undef	undef	undef	undef
K00347	Na+-transporting NADH:ubiquinone oxidoreductase subunit B [EC:1.6.5.8]	2.16782e-05	2.53868e-05	2.40441e-05	2.53325e-05	2.72307e-05	2.9904e-05	3.04124e-05	2.78758e-05	2.9982e-05	2.7819e-05	3.94037e-05	Bacteria	Bacteroidetes	Flavobacteriia	Flavobacteriales	undef	undef
K00347	Na+-transporting NADH:ubiquinone oxidoreductase subunit B [EC:1.6.5.8]	2.16782e-05	2.53868e-05	2.40441e-05	2.53325e-05	2.72307e-05	2.9904e-05	3.04124e-05	2.78758e-05	2.9982e-05	2.7819e-05	3.94037e-05	Bacteria	Bacteroidetes	Flavobacteriia	Flavobacteriales	Flavobacteriaceae	undef
K00347	Na+-transporting NADH:ubiquinone oxidoreductase subunit B [EC:1.6.5.8]	2.16782e-05	2.53868e-05	2.40441e-05	2.53325e-05	2.72307e-05	2.9904e-05	3.04124e-05	2.78758e-05	2.9982e-05	2.7819e-05	3.94037e-05	Bacteria	Bacteroidetes	Cytophagia	Cytophagales	undef	undef
K00347	Na+-transporting NADH:ubiquinone oxidoreductase subunit B [EC:1.6.5.8]	2.16782e-05	2.53868e-05	2.40441e-05	2.53325e-05	2.72307e-05	2.9904e-05	3.04124e-05	2.78758e-05	2.9982e-05	2.7819e-05	3.94037e-05	Bacteria	Bacteroidetes	Cytophagia	Cytophagales	Cyclobacteriaceae	undef
K00347	Na+-transporting NADH:ubiquinone oxidoreductase subunit B [EC:1.6.5.8]	2.16782e-05	2.53868e-05	2.40441e-05	2.53325e-05	2.72307e-05	2.9904e-05	3.04124e-05	2.78758e-05	2.9982e-05	2.7819e-05	3.94037e-05	Bacteria	Bacteroidetes	Bacteroidia	Bacteroidales	undef	undef
K00347	Na+-transporting NADH:ubiquinone oxidoreductase subunit B [EC:1.6.5.8]	2.16782e-05	2.53868e-05	2.40441e-05	2.53325e-05	2.72307e-05	2.9904e-05	3.04124e-05	2.78758e-05	2.9982e-05	2.7819e-05	3.94037e-05	Bacteria	Bacteroidetes	Sphingobacteriia	Sphingobacteriales	Saprospiraceae	undef
K00347	Na+-transporting NADH:ubiquinone oxidoreductase subunit B [EC:1.6.5.8]	6.76143e-08	6.19478e-08	2.82104e-08	3.61803e-08	7.35837e-08	5.27557e-08	7.75982e-08	3.74158e-08	6.22579e-08	1.43491e-07	3.78455e-07	Bacteria	Chlorobi	Chlorobia	Chlorobiales	Chlorobiaceae	Chlorobium
K00347	Na+-transporting NADH:ubiquinone oxidoreductase subunit B [EC:1.6.5.8]	4.7934e-09	0	0	1.17905e-08	0	0	0	0	0	0	1.30934e-08	Bacteria	Chlorobi	Chlorobia	Chlorobiales	Chlorobiaceae	Prosthecochloris
K00347	Na+-transporting NADH:ubiquinone oxidoreductase subunit B [EC:1.6.5.8]	3.73847e-08	7.96875e-08	6.18489e-08	1.5326e-07	1.01949e-07	2.02762e-08	7.41085e-09	0	0	0	5.58244e-08	Bacteria	Chlorobi	Chlorobia	Chlorobiales	Chlorobiaceae	undef
K00347	Na+-transporting NADH:ubiquinone oxidoreductase subunit B [EC:1.6.5.8]	0	0	0	0	2.89086e-08	0	0	0	0	0	0	Bacteria	Deltaproteobacteria	Deltaproteobacteria	Bdellovibrionales	Bacteriovoracaceae	Bacteriovorax
K00347	Na+-transporting NADH:ubiquinone oxidoreductase subunit B [EC:1.6.5.8]	0	0	0	0	0	0	0	3.50773e-09	0	0	0	Bacteria	Deltaproteobacteria	Deltaproteobacteria	Desulfobacterales	Desulfobacteraceae	Desulfococcus
K00347	Na+-transporting NADH:ubiquinone oxidoreductase subunit B [EC:1.6.5.8]	1.43913e-07	1.35545e-07	1.10739e-07	8.56155e-08	6.61949e-08	2.25085e-07	7.96137e-08	1.12164e-07	3.43675e-07	2.27974e-07	5.85086e-08	Bacteria	Deltaproteobacteria	Deltaproteobacteria	Myxococcales	Nannocystaceae	Plesiocystis
K00347	Na+-transporting NADH:ubiquinone oxidoreductase subunit B [EC:1.6.5.8]	1.19835e-08	0	0	0	0	0	0	0	0	0	0	Bacteria	Deltaproteobacteria	Deltaproteobacteria	undef	undef	undef
K00347	Na+-transporting NADH:ubiquinone oxidoreductase subunit B [EC:1.6.5.8]	0	0	0	0	9.30918e-09	0	5.13164e-09	2.16505e-08	1.77218e-08	6.76775e-08	5.65691e-09	Bacteria	Gammaproteobacteria	Gammaproteobacteria	Oceanospirillales	Alcanivoracaceae	Alcanivorax
K00347	Na+-transporting NADH:ubiquinone oxidoreductase subunit B [EC:1.6.5.8]	2.57063e-08	0	0	1.14964e-08	1.9959e-08	5.83675e-08	1.50558e-08	3.45525e-09	4.79946e-08	4.66574e-08	7.66011e-09	Bacteria	Gammaproteobacteria	Gammaproteobacteria	Alteromonadales	Alteromonadaceae	Alteromonas
K00347	Na+-transporting NADH:ubiquinone oxidoreductase subunit B [EC:1.6.5.8]	6.21976e-09	0	3.15226e-08	4.03493e-08	8.62847e-08	1.1642e-07	9.18179e-08	4.56806e-08	4.15309e-08	2.32974e-08	3.75006e-08	Bacteria	Gammaproteobacteria	Gammaproteobacteria	Thiotrichales	Piscirickettsiaceae	Cycloclasticus
K00347	Na+-transporting NADH:ubiquinone oxidoreductase subunit B [EC:1.6.5.8]	1.97653e-08	0	0	0	1.04526e-08	1.63953e-08	4.60956e-09	1.14603e-08	4.51033e-08	3.95985e-08	8.89244e-09	Bacteria	Gammaproteobacteria	Gammaproteobacteria	Alteromonadales	Alteromonadaceae	Marinobacter
K00347	Na+-transporting NADH:ubiquinone oxidoreductase subunit B [EC:1.6.5.8]	0	0	0	0	0	0	3.35721e-09	0	0	0	0	Bacteria	Gammaproteobacteria	Gammaproteobacteria	Vibrionales	Vibrionaceae	Photobacterium
K00347	Na+-transporting NADH:ubiquinone oxidoreductase subunit B [EC:1.6.5.8]	0	0	0	0	0	0	0	1.95797e-08	0	0	0	Bacteria	Gammaproteobacteria	Gammaproteobacteria	Alteromonadales	Pseudoalteromonadaceae	Pseudoalteromonas
K00347	Na+-transporting NADH:ubiquinone oxidoreductase subunit B [EC:1.6.5.8]	0	0	0	0	1.35548e-08	1.34612e-07	1.72431e-08	0	6.61641e-09	0	0	Bacteria	Gammaproteobacteria	Gammaproteobacteria	Oceanospirillales	Oceanospirillaceae	Thalassolituus
K00347	Na+-transporting NADH:ubiquinone oxidoreductase subunit B [EC:1.6.5.8]	3.18578e-05	2.84438e-05	2.80627e-05	3.00688e-05	3.33129e-05	4.52843e-05	4.04183e-05	5.24767e-05	6.89494e-05	5.2924e-05	4.17434e-05	Bacteria	Gammaproteobacteria	Gammaproteobacteria	undef	undef	undef
K00347	Na+-transporting NADH:ubiquinone oxidoreductase subunit B [EC:1.6.5.8]	3.18578e-05	2.84438e-05	2.80627e-05	3.00688e-05	3.33129e-05	4.52843e-05	4.04183e-05	5.24767e-05	6.89494e-05	5.2924e-05	4.17434e-05	Bacteria	Gammaproteobacteria	Gammaproteobacteria	Alteromonadales	Alteromonadaceae	undef
K00347	Na+-transporting NADH:ubiquinone oxidoreductase subunit B [EC:1.6.5.8]	3.18578e-05	2.84438e-05	2.80627e-05	3.00688e-05	3.33129e-05	4.52843e-05	4.04183e-05	5.24767e-05	6.89494e-05	5.2924e-05	4.17434e-05	Bacteria	Gammaproteobacteria	Gammaproteobacteria	Alteromonadales	undef	undef
K00347	Na+-transporting NADH:ubiquinone oxidoreductase subunit B [EC:1.6.5.8]	1.92075e-08	0	0	0	2.84431e-08	6.42065e-08	2.01703e-08	1.01273e-07	1.63945e-07	0	3.22642e-08	Bacteria	Gammaproteobacteria	Gammaproteobacteria	Vibrionales	Vibrionaceae	Vibrio
K00347	Na+-transporting NADH:ubiquinone oxidoreductase subunit B [EC:1.6.5.8]	6.1652e-08	0	1.09646e-07	7.52169e-08	1.61845e-07	8.29259e-08	3.17757e-08	4.61851e-08	2.81372e-07	2.83191e-07	0	Bacteria	Planctomycetes	Planctomycetia	Planctomycetales	Planctomycetaceae	Planctomyces
K00347	Na+-transporting NADH:ubiquinone oxidoreductase subunit B [EC:1.6.5.8]	1.60601e-06	1.65039e-06	2.33724e-06	1.69674e-06	3.38067e-06	1.59565e-06	1.43386e-06	2.08209e-06	1.84945e-06	1.45753e-06	1.34484e-06	Bacteria	Planctomycetes	Planctomycetia	Planctomycetales	undef	undef
K00347	Na+-transporting NADH:ubiquinone oxidoreductase subunit B [EC:1.6.5.8]	1.60601e-06	1.65039e-06	2.33724e-06	1.69674e-06	3.38067e-06	1.59565e-06	1.43386e-06	2.08209e-06	1.84945e-06	1.45753e-06	1.34484e-06	Bacteria	Planctomycetes	Planctomycetia	Planctomycetales	Planctomycetaceae	undef
K00347	Na+-transporting NADH:ubiquinone oxidoreductase subunit B [EC:1.6.5.8]	1.31921e-05	1.30825e-05	1.3945e-05	1.54213e-05	2.04543e-05	1.66959e-05	1.67312e-05	1.48467e-05	1.7452e-05	1.84091e-05	1.59443e-05	Bacteria	undef	undef	undef	undef	undef
K00351	Na+-transporting NADH:ubiquinone oxidoreductase subunit F [EC:1.6.5.8]	3.05746e-08	9.7757e-09	6.32278e-09	0	0	1.07787e-08	4.54565e-09	9.04114e-09	2.44192e-08	6.28382e-09	0	Bacteria	Alphaproteobacteria	Alphaproteobacteria	Rhizobiales	Phyllobacteriaceae	Nitratireductor
K00351	Na+-transporting NADH:ubiquinone oxidoreductase subunit F [EC:1.6.5.8]	6.89052e-09	0	0	0	0	0	0	0	6.55155e-09	0	0	Bacteria	Alphaproteobacteria	Alphaproteobacteria	Rhodobacterales	Rhodobacteraceae	Roseibium
K00351	Na+-transporting NADH:ubiquinone oxidoreductase subunit F [EC:1.6.5.8]	0	0	0	0	0	0	0	0	2.233e-08	0	0	Bacteria	Alphaproteobacteria	Alphaproteobacteria	Rhodobacterales	Rhodobacteraceae	Ruegeria
K00351	Na+-transporting NADH:ubiquinone oxidoreductase subunit F [EC:1.6.5.8]	1.60314e-06	1.6119e-06	2.34869e-06	2.32454e-06	2.22717e-06	3.11164e-06	3.34213e-06	2.56276e-06	3.66453e-06	3.62136e-06	4.63507e-06	Bacteria	Alphaproteobacteria	Alphaproteobacteria	Rhodobacterales	undef	undef
K00351	Na+-transporting NADH:ubiquinone oxidoreductase subunit F [EC:1.6.5.8]	1.60314e-06	1.6119e-06	2.34869e-06	2.32454e-06	2.22717e-06	3.11164e-06	3.34213e-06	2.56276e-06	3.66453e-06	3.62136e-06	4.63507e-06	Bacteria	Alphaproteobacteria	Alphaproteobacteria	undef	undef	undef
K00351	Na+-transporting NADH:ubiquinone oxidoreductase subunit F [EC:1.6.5.8]	9.90967e-08	0	0	0	0	0	2.13523e-09	0	0	2.65654e-08	2.3538e-08	Bacteria	Bacteroidetes	Sphingobacteriia	Sphingobacteriales	Sphingobacteriaceae	Sphingobacterium
K00351	Na+-transporting NADH:ubiquinone oxidoreductase subunit F [EC:1.6.5.8]	2.17945e-05	2.51901e-05	2.25344e-05	2.40762e-05	2.64296e-05	2.87438e-05	3.16649e-05	2.72912e-05	2.94903e-05	2.69883e-05	3.8903e-05	Bacteria	Bacteroidetes	Flavobacteriia	Flavobacteriales	undef	undef
K00351	Na+-transporting NADH:ubiquinone oxidoreductase subunit F [EC:1.6.5.8]	2.17945e-05	2.51901e-05	2.25344e-05	2.40762e-05	2.64296e-05	2.87438e-05	3.16649e-05	2.72912e-05	2.94903e-05	2.69883e-05	3.8903e-05	Bacteria	Bacteroidetes	Cytophagia	Cytophagales	undef	undef
K00351	Na+-transporting NADH:ubiquinone oxidoreductase subunit F [EC:1.6.5.8]	2.17945e-05	2.51901e-05	2.25344e-05	2.40762e-05	2.64296e-05	2.87438e-05	3.16649e-05	2.72912e-05	2.94903e-05	2.69883e-05	3.8903e-05	Bacteria	Bacteroidetes	undef	undef	undef	undef
K00351	Na+-transporting NADH:ubiquinone oxidoreductase subunit F [EC:1.6.5.8]	2.17945e-05	2.51901e-05	2.25344e-05	2.40762e-05	2.64296e-05	2.87438e-05	3.16649e-05	2.72912e-05	2.94903e-05	2.69883e-05	3.8903e-05	Bacteria	Bacteroidetes	Flavobacteriia	undef	undef	undef
K00351	Na+-transporting NADH:ubiquinone oxidoreductase subunit F [EC:1.6.5.8]	2.17945e-05	2.51901e-05	2.25344e-05	2.40762e-05	2.64296e-05	2.87438e-05	3.16649e-05	2.72912e-05	2.94903e-05	2.69883e-05	3.8903e-05	Bacteria	Bacteroidetes	Flavobacteriia	Flavobacteriales	Flavobacteriaceae	undef
K00351	Na+-transporting NADH:ubiquinone oxidoreductase subunit F [EC:1.6.5.8]	0	3.24022e-08	0	1.2317e-08	0	0	0	0	0	0	0	Bacteria	Chlamydiae	Chlamydiia	Chlamydiales	undef	undef
K00351	Na+-transporting NADH:ubiquinone oxidoreductase subunit F [EC:1.6.5.8]	6.23838e-07	1.15484e-06	1.13085e-06	1.22583e-06	2.44828e-06	7.97372e-07	4.21637e-07	4.24961e-07	1.91343e-07	6.19314e-07	7.57059e-07	Bacteria	Chlorobi	Chlorobia	Chlorobiales	Chlorobiaceae	undef
K00351	Na+-transporting NADH:ubiquinone oxidoreductase subunit F [EC:1.6.5.8]	0	0	0	0	7.2907e-08	0	0	0	0	0	0	Bacteria	Deltaproteobacteria	Deltaproteobacteria	Bdellovibrionales	Bacteriovoracaceae	Bacteriovorax
K00351	Na+-transporting NADH:ubiquinone oxidoreductase subunit F [EC:1.6.5.8]	0	0	0	0	0	0	6.94883e-09	9.21399e-09	2.26641e-08	2.74455e-08	0	Bacteria	Gammaproteobacteria	Gammaproteobacteria	Oceanospirillales	Alcanivoracaceae	Alcanivorax
K00351	Na+-transporting NADH:ubiquinone oxidoreductase subunit F [EC:1.6.5.8]	1.17139e-08	0	7.2199e-08	6.69202e-08	9.99584e-08	1.60058e-07	1.40154e-07	1.26728e-08	6.80962e-08	1.50992e-08	4.31928e-08	Bacteria	Gammaproteobacteria	Gammaproteobacteria	Thiotrichales	Piscirickettsiaceae	Cycloclasticus
K00351	Na+-transporting NADH:ubiquinone oxidoreductase subunit F [EC:1.6.5.8]	9.16489e-09	0	0	0	1.4419e-08	0	5.67743e-09	1.46799e-08	5.35913e-08	2.01815e-08	7.51028e-09	Bacteria	Gammaproteobacteria	Gammaproteobacteria	Alteromonadales	Alteromonadaceae	Marinobacter
K00351	Na+-transporting NADH:ubiquinone oxidoreductase subunit F [EC:1.6.5.8]	0	0	0	0	0	0	0	2.27513e-09	0	0	0	Bacteria	Gammaproteobacteria	Gammaproteobacteria	Thiotrichales	Piscirickettsiaceae	Methylophaga
K00351	Na+-transporting NADH:ubiquinone oxidoreductase subunit F [EC:1.6.5.8]	0	0	0	0	0	0	5.67743e-09	4.51688e-09	0	0	0	Bacteria	Gammaproteobacteria	Gammaproteobacteria	Vibrionales	Vibrionaceae	Photobacterium
K00351	Na+-transporting NADH:ubiquinone oxidoreductase subunit F [EC:1.6.5.8]	0	0	0	0	0	0	2.65379e-08	1.80675e-08	0	0	0	Bacteria	Gammaproteobacteria	Gammaproteobacteria	Alteromonadales	Pseudoalteromonadaceae	Pseudoalteromonas
K00351	Na+-transporting NADH:ubiquinone oxidoreductase subunit F [EC:1.6.5.8]	3.70864e-05	3.60888e-05	3.67402e-05	3.66201e-05	4.49113e-05	5.37484e-05	5.24546e-05	6.35075e-05	8.62043e-05	6.62686e-05	4.9217e-05	Bacteria	Gammaproteobacteria	Gammaproteobacteria	undef	undef	undef
K00351	Na+-transporting NADH:ubiquinone oxidoreductase subunit F [EC:1.6.5.8]	3.70864e-05	3.60888e-05	3.67402e-05	3.66201e-05	4.49113e-05	5.37484e-05	5.24546e-05	6.35075e-05	8.62043e-05	6.62686e-05	4.9217e-05	Bacteria	Gammaproteobacteria	Gammaproteobacteria	Alteromonadales	undef	undef
K00351	Na+-transporting NADH:ubiquinone oxidoreductase subunit F [EC:1.6.5.8]	3.70864e-05	3.60888e-05	3.67402e-05	3.66201e-05	4.49113e-05	5.37484e-05	5.24546e-05	6.35075e-05	8.62043e-05	6.62686e-05	4.9217e-05	Bacteria	Gammaproteobacteria	Gammaproteobacteria	Alteromonadales	Alteromonadaceae	undef
K00351	Na+-transporting NADH:ubiquinone oxidoreductase subunit F [EC:1.6.5.8]	3.70864e-05	3.60888e-05	3.67402e-05	3.66201e-05	4.49113e-05	5.37484e-05	5.24546e-05	6.35075e-05	8.62043e-05	6.62686e-05	4.9217e-05	Bacteria	Gammaproteobacteria	Gammaproteobacteria	Oceanospirillales	undef	undef
K00351	Na+-transporting NADH:ubiquinone oxidoreductase subunit F [EC:1.6.5.8]	3.78978e-08	0	1.3062e-08	6.77951e-09	4.54279e-08	3.98632e-08	3.18715e-08	1.06407e-07	1.10066e-07	4.0462e-08	2.886e-08	Bacteria	Gammaproteobacteria	Gammaproteobacteria	Vibrionales	Vibrionaceae	Vibrio
K00351	Na+-transporting NADH:ubiquinone oxidoreductase subunit F [EC:1.6.5.8]	8.09848e-08	0	0	0	2.4269e-08	4.60149e-08	0	0	0	0	0	Bacteria	Planctomycetes	Planctomycetia	Planctomycetales	Planctomycetaceae	Rhodopirellula
K00351	Na+-transporting NADH:ubiquinone oxidoreductase subunit F [EC:1.6.5.8]	4.00658e-08	0	0	0	1.51426e-08	8.30483e-09	0	0	0	0	0	Bacteria	Planctomycetes	Planctomycetia	Planctomycetales	Planctomycetaceae	undef
K00351	Na+-transporting NADH:ubiquinone oxidoreductase subunit F [EC:1.6.5.8]	0	0	0	0	0	0	0	0	0	0	1.70177e-08	Bacteria	Tenericutes	Mollicutes	Acholeplasmatales	Acholeplasmataceae	Acholeplasma
K00351	Na+-transporting NADH:ubiquinone oxidoreductase subunit F [EC:1.6.5.8]	1.34619e-05	1.17794e-05	1.28767e-05	1.68889e-05	1.84083e-05	1.30192e-05	8.68423e-06	9.20748e-06	8.43569e-06	1.09301e-05	1.27718e-05	Bacteria	undef	undef	undef	undef	undef
K00540	-	4.27811e-08	8.03343e-08	8.0045e-08	1.6035e-07	2.38092e-08	7.51334e-08	4.44222e-08	2.81127e-08	0	2.39253e-08	1.7807e-08	Bacteria	Acidobacteria	undef	undef	undef	Candidatus Koribacter
K00540	-	0	0	0	0	0	2.40594e-08	6.18302e-08	1.83101e-07	3.4955e-07	4.55856e-07	1.22686e-07	Bacteria	Actinobacteria	Actinobacteria	Actinomycetales	Nocardioidaceae	Aeromicrobium
K00540	-	1.7954e-07	0	0	0	0	0	0	0	3.49742e-08	0	0	Bacteria	Actinobacteria	Actinobacteria	Actinomycetales	Micrococcaceae	Citricoccus
K00540	-	1.6527e-06	1.52755e-06	1.64781e-06	1.56361e-06	2.09568e-06	3.1982e-06	1.73829e-06	1.76871e-06	6.50545e-06	4.95939e-06	1.63586e-06	Bacteria	Actinobacteria	Actinobacteria	Actinomycetales	Mycobacteriaceae	Mycobacterium
K00540	-	3.44719e-06	2.93973e-06	3.21721e-06	3.03185e-06	2.60028e-06	3.23585e-06	3.18712e-06	4.17464e-06	1.14599e-05	8.17794e-06	3.67769e-06	Bacteria	Actinobacteria	Actinobacteria	Actinomycetales	Pseudonocardiaceae	Saccharopolyspora
K00540	-	0	0	0	1.59468e-08	1.32465e-08	0	0	0	0	0	0	Bacteria	Actinobacteria	Actinobacteria	Actinomycetales	Microbacteriaceae	Salinibacterium
K00540	-	1.90739e-07	0	0	0	1.86389e-07	0	5.89079e-08	1.11716e-07	1.29315e-07	3.9932e-07	1.29875e-07	Bacteria	Actinobacteria	Actinobacteria	Actinomycetales	Micromonosporaceae	Salinispora
K00540	-	2.3551e-06	2.29086e-06	1.45627e-06	1.36187e-06	2.0349e-06	2.72776e-06	2.08439e-06	2.17675e-06	6.55611e-06	9.06224e-06	2.45818e-06	Bacteria	Actinobacteria	Actinobacteria	Actinomycetales	Streptomycetaceae	Streptomyces
K00540	-	2.46043e-05	1.77616e-05	1.4032e-05	1.6448e-05	2.14159e-05	2.14716e-05	1.26393e-05	1.44807e-05	3.57154e-05	2.9229e-05	1.32061e-05	Bacteria	Actinobacteria	Actinobacteria	undef	undef	undef
K00540	-	2.46043e-05	1.77616e-05	1.4032e-05	1.6448e-05	2.14159e-05	2.14716e-05	1.26393e-05	1.44807e-05	3.57154e-05	2.9229e-05	1.32061e-05	Bacteria	Actinobacteria	Actinobacteria	Actinomycetales	undef	undef
K00540	-	2.46043e-05	1.77616e-05	1.4032e-05	1.6448e-05	2.14159e-05	2.14716e-05	1.26393e-05	1.44807e-05	3.57154e-05	2.9229e-05	1.32061e-05	Bacteria	Actinobacteria	Actinobacteria	Actinomycetales	Nocardioidaceae	undef
K00540	-	8.11351e-08	2.11045e-07	2.73964e-07	2.63432e-07	2.36195e-07	2.02697e-07	3.78718e-07	3.16148e-07	2.35481e-07	4.58569e-08	1.06656e-07	Bacteria	Alphaproteobacteria	Alphaproteobacteria	Rhizobiales	Bradyrhizobiaceae	Afipia
K00540	-	2.01259e-07	0	0	1.29948e-07	0	0	0	0	0	5.90908e-08	4.81027e-08	Bacteria	Alphaproteobacteria	Alphaproteobacteria	Rhodospirillales	Rhodospirillaceae	Azospirillum
K00540	-	3.26899e-08	0	6.5322e-08	1.17879e-07	1.50596e-07	1.66782e-07	1.08017e-07	5.9219e-08	6.68956e-08	2.87883e-08	1.39626e-07	Bacteria	Alphaproteobacteria	Alphaproteobacteria	Rhizobiales	Bartonellaceae	Bartonella
K00540	-	4.33588e-06	2.89918e-06	3.78011e-06	3.61883e-06	2.75413e-06	3.84822e-06	3.13199e-06	5.53206e-06	1.21765e-05	8.85936e-06	3.67032e-06	Bacteria	Alphaproteobacteria	Alphaproteobacteria	Rhizobiales	Bradyrhizobiaceae	Bradyrhizobium
K00540	-	7.15527e-08	2.16478e-07	2.21955e-07	2.5889e-07	2.28258e-07	2.54166e-07	1.94459e-07	2.68465e-07	8.954e-08	2.71075e-08	1.18402e-07	Bacteria	Alphaproteobacteria	Alphaproteobacteria	Rhodospirillales	Rhodospirillaceae	Caenispirillum
K00540	-	1.62183e-05	2.13201e-05	1.97592e-05	2.92431e-05	2.17324e-05	2.21873e-05	2.31473e-05	1.84303e-05	1.07882e-05	1.38222e-05	3.04604e-05	Bacteria	Alphaproteobacteria	Alphaproteobacteria	undef	undef	Candidatus Pelagibacter
K00540	-	6.73583e-07	2.65032e-07	3.38326e-07	1.90584e-07	3.36522e-07	1.03602e-06	5.29276e-07	5.44417e-07	2.0996e-06	1.86147e-06	4.56087e-07	Bacteria	Alphaproteobacteria	Alphaproteobacteria	Caulobacterales	Caulobacteraceae	Caulobacter
K00540	-	0	0	0	0	1.9964e-08	7.46052e-08	1.05356e-07	7.05675e-08	2.08446e-07	6.78074e-08	2.06432e-08	Bacteria	Alphaproteobacteria	Alphaproteobacteria	Sphingomonadales	Sphingomonadaceae	Citromicrobium
K00540	-	0	0	0	0	4.2124e-08	2.33798e-07	3.29916e-07	1.97672e-07	1.72685e-06	1.0668e-06	8.39599e-08	Bacteria	Alphaproteobacteria	Alphaproteobacteria	Sphingomonadales	Erythrobacteraceae	Erythrobacter
K00540	-	1.23304e-08	0	0	2.42635e-08	0	0	0	0	0	0	0	Bacteria	Alphaproteobacteria	Alphaproteobacteria	Rhodobacterales	Rhodobacteraceae	Loktanella
K00540	-	1.38978e-08	4.23199e-08	8.21158e-08	5.86025e-08	7.13967e-08	6.12624e-08	6.58171e-08	7.04519e-08	0	0	7.87616e-09	Bacteria	Alphaproteobacteria	Alphaproteobacteria	Rhodospirillales	Rhodospirillaceae	Magnetospirillum
K00540	-	0	0	0	0	0	0	0	0	0	0	8.43874e-09	Bacteria	Alphaproteobacteria	Alphaproteobacteria	Rhodobacterales	Hyphomonadaceae	Maricaulis
K00540	-	0	0	0	0	0	0	0	9.56296e-09	0	0	0	Bacteria	Alphaproteobacteria	Alphaproteobacteria	Rhizobiales	Methylobacteriaceae	Microvirga
K00540	-	3.42249e-07	0	1.17961e-07	1.24271e-07	0	7.95531e-08	8.48059e-08	1.04419e-07	8.83262e-08	2.53609e-07	8.90349e-08	Bacteria	Alphaproteobacteria	Alphaproteobacteria	Rhizobiales	Phyllobacteriaceae	Nitratireductor
K00540	-	0	0	0	0	0	0	0	0	0	3.78883e-07	8.3087e-07	Bacteria	Alphaproteobacteria	Alphaproteobacteria	Rhodospirillales	Rhodospirillaceae	Oceanibaculum
K00540	-	8.65716e-07	1.1095e-06	9.49072e-07	1.23557e-06	1.07415e-06	1.10429e-06	1.47163e-06	1.40411e-06	1.15939e-06	1.43356e-06	2.22284e-06	Bacteria	Alphaproteobacteria	Alphaproteobacteria	Rhodobacterales	Rhodobacteraceae	Oceanicola
K00540	-	0	0	0	2.56115e-08	5.2655e-08	3.52955e-08	4.83764e-08	0	0	1.9107e-08	2.84417e-08	Bacteria	Alphaproteobacteria	Alphaproteobacteria	Rhizobiales	Brucellaceae	Ochrobactrum
K00540	-	1.57244e-07	0	9.3612e-08	0	1.3851e-07	1.44724e-07	7.71399e-08	1.00198e-07	4.92925e-07	6.52878e-08	6.59462e-08	Bacteria	Alphaproteobacteria	Alphaproteobacteria	Caulobacterales	Caulobacteraceae	Phenylobacterium
K00540	-	0	0	0	0	0	0	0	0	0	6.04706e-08	1.87528e-08	Bacteria	Alphaproteobacteria	Alphaproteobacteria	Rhizobiales	Rhizobiaceae	Rhizobium
K00540	-	2.63562e-08	1.03931e-07	0	8.49853e-08	1.03807e-07	0	0	0	0	0	0	Bacteria	Alphaproteobacteria	Alphaproteobacteria	Rhodospirillales	Rhodospirillaceae	Rhodospirillum
K00540	-	1.33096e-08	0	0	0	0	0	2.04287e-09	0	1.80024e-08	0	0	Bacteria	Alphaproteobacteria	Alphaproteobacteria	Rhodobacterales	Rhodobacteraceae	Roseibium
K00540	-	1.57058e-07	1.14382e-07	1.86756e-07	1.15896e-07	2.09443e-07	2.4419e-07	1.24535e-07	3.35423e-07	1.76808e-06	5.31838e-07	7.72216e-08	Bacteria	Alphaproteobacteria	Alphaproteobacteria	Rhodobacterales	Rhodobacteraceae	Roseobacter
K00540	-	0	0	0	0	0	0	0	0	0	8.4227e-08	4.17919e-08	Bacteria	Alphaproteobacteria	Alphaproteobacteria	Rhodospirillales	Acetobacteraceae	Roseomonas
K00540	-	1.00849e-06	4.01841e-07	3.36867e-07	2.07093e-07	3.25803e-07	5.46282e-07	3.8598e-07	7.25251e-07	3.02404e-06	9.06319e-07	2.71974e-07	Bacteria	Alphaproteobacteria	Alphaproteobacteria	Rhodobacterales	Rhodobacteraceae	Roseovarius
K00540	-	1.04176e-07	4.80169e-08	1.00194e-07	1.18389e-07	3.29036e-07	1.20614e-07	1.57428e-08	2.71471e-08	8.5612e-08	6.6921e-08	1.16527e-07	Bacteria	Alphaproteobacteria	Alphaproteobacteria	Rhodobacterales	Rhodobacteraceae	Ruegeria
K00540	-	3.41461e-07	2.76865e-07	2.5872e-07	1.61509e-07	2.66499e-07	2.86974e-07	2.10092e-07	2.44149e-07	7.01898e-07	5.53584e-07	1.64494e-07	Bacteria	Alphaproteobacteria	Alphaproteobacteria	Sphingomonadales	Sphingomonadaceae	Sphingomonas
K00540	-	5.18559e-08	4.14501e-08	8.0428e-08	6.742e-08	9.98989e-08	1.62722e-07	2.46257e-07	1.27785e-07	2.80451e-07	7.37094e-08	3.64234e-08	Bacteria	Alphaproteobacteria	Alphaproteobacteria	Sphingomonadales	Sphingomonadaceae	Sphingopyxis
K00540	-	1.20486e-07	0	0	0	0	3.12214e-07	1.3269e-07	2.11132e-07	4.73508e-07	0	1.0239e-07	Bacteria	Alphaproteobacteria	Alphaproteobacteria	Rhodobacterales	Rhodobacteraceae	Sulfitobacter
K00540	-	2.00542e-07	2.19725e-07	5.59749e-07	1.97508e-07	2.30479e-07	5.26553e-07	8.6959e-07	1.22662e-06	3.53268e-06	1.92819e-06	1.00752e-06	Bacteria	Alphaproteobacteria	Alphaproteobacteria	Rhodospirillales	Rhodospirillaceae	Thalassobaculum
K00540	-	2.02767e-07	0	3.11656e-08	0	4.92679e-08	6.83619e-08	1.62952e-08	2.97097e-08	0	2.2848e-07	0	Bacteria	Alphaproteobacteria	Alphaproteobacteria	Rhodobacterales	Rhodobacteraceae	Thalassobium
K00540	-	2.19635e-07	2.65293e-07	2.87662e-07	4.53803e-07	5.2655e-07	5.90318e-07	5.61166e-07	4.97933e-07	5.93079e-07	1.86294e-07	8.79915e-08	Bacteria	Alphaproteobacteria	Alphaproteobacteria	Rhodospirillales	Rhodospirillaceae	Thalassospira
K00540	-	0.000126525	0.000156996	0.000162546	0.000165594	0.00016428	0.000170998	0.000185155	0.000197026	0.000198378	0.000163048	0.000173572	Bacteria	Alphaproteobacteria	Alphaproteobacteria	undef	undef	undef
K00540	-	0.000126525	0.000156996	0.000162546	0.000165594	0.00016428	0.000170998	0.000185155	0.000197026	0.000198378	0.000163048	0.000173572	Bacteria	Alphaproteobacteria	Alphaproteobacteria	Rhizobiales	undef	undef
K00540	-	0.000126525	0.000156996	0.000162546	0.000165594	0.00016428	0.000170998	0.000185155	0.000197026	0.000198378	0.000163048	0.000173572	Bacteria	Alphaproteobacteria	Alphaproteobacteria	Rhodospirillales	undef	undef
K00540	-	0.000126525	0.000156996	0.000162546	0.000165594	0.00016428	0.000170998	0.000185155	0.000197026	0.000198378	0.000163048	0.000173572	Bacteria	Alphaproteobacteria	Alphaproteobacteria	Rhodobacterales	Rhodobacteraceae	undef
K00540	-	0.000126525	0.000156996	0.000162546	0.000165594	0.00016428	0.000170998	0.000185155	0.000197026	0.000198378	0.000163048	0.000173572	Bacteria	Alphaproteobacteria	Alphaproteobacteria	Rhizobiales	Bradyrhizobiaceae	undef
K00540	-	0.000126525	0.000156996	0.000162546	0.000165594	0.00016428	0.000170998	0.000185155	0.000197026	0.000198378	0.000163048	0.000173572	Bacteria	Alphaproteobacteria	Alphaproteobacteria	Rhodobacterales	undef	undef
K00540	-	0.000126525	0.000156996	0.000162546	0.000165594	0.00016428	0.000170998	0.000185155	0.000197026	0.000198378	0.000163048	0.000173572	Bacteria	Alphaproteobacteria	Alphaproteobacteria	Rhodospirillales	Acetobacteraceae	undef
K00540	-	0.000126525	0.000156996	0.000162546	0.000165594	0.00016428	0.000170998	0.000185155	0.000197026	0.000198378	0.000163048	0.000173572	Bacteria	Alphaproteobacteria	Alphaproteobacteria	Sphingomonadales	undef	undef
K00540	-	0.000126525	0.000156996	0.000162546	0.000165594	0.00016428	0.000170998	0.000185155	0.000197026	0.000198378	0.000163048	0.000173572	Bacteria	Alphaproteobacteria	Alphaproteobacteria	Rhizobiales	Brucellaceae	undef
K00540	-	0.000126525	0.000156996	0.000162546	0.000165594	0.00016428	0.000170998	0.000185155	0.000197026	0.000198378	0.000163048	0.000173572	Bacteria	Alphaproteobacteria	Alphaproteobacteria	Rhodospirillales	Rhodospirillaceae	undef
K00540	-	1.20142e-08	0	2.98143e-08	8.27448e-08	0	0	1.42896e-08	0	0	1.41098e-08	4.7257e-08	Bacteria	Aquificae	Aquificae	Aquificales	Aquificaceae	Hydrogenobaculum
K00540	-	0	0	0	0	4.88022e-08	4.33877e-08	3.95958e-08	0	0	4.30656e-08	1.53151e-07	Bacteria	Aquificae	Aquificae	Aquificales	Hydrogenothermaceae	Sulfurihydrogenibium
K00540	-	2.59782e-07	6.02018e-07	6.68642e-07	4.57463e-07	8.1135e-07	8.27292e-07	1.01267e-06	1.05798e-06	9.35285e-07	3.20552e-07	5.55805e-07	Bacteria	Aquificae	Aquificae	Aquificales	Aquificaceae	undef
K00540	-	2.59782e-07	6.02018e-07	6.68642e-07	4.57463e-07	8.1135e-07	8.27292e-07	1.01267e-06	1.05798e-06	9.35285e-07	3.20552e-07	5.55805e-07	Bacteria	Aquificae	Aquificae	Aquificales	undef	undef
K00540	-	1.53181e-07	3.6973e-07	2.04974e-07	1.2855e-07	3.1188e-07	2.29692e-07	2.41138e-07	6.26164e-07	2.05618e-07	6.87854e-08	3.93808e-08	Bacteria	Bacteroidetes	Flavobacteriia	Flavobacteriales	Flavobacteriaceae	Capnocytophaga
K00540	-	7.68123e-08	1.02331e-07	4.36829e-08	7.93536e-08	7.59614e-08	1.54143e-07	1.29427e-07	2.64997e-07	3.81236e-07	3.11226e-07	7.13374e-08	Bacteria	Bacteroidetes	Cytophagia	Cytophagales	Cyclobacteriaceae	Cecembia
K00540	-	0	1.32813e-08	5.15407e-09	9.80865e-09	1.68048e-08	3.10901e-08	3.58191e-08	1.71966e-08	0	0	0	Bacteria	Bacteroidetes	Flavobacteriia	Flavobacteriales	Flavobacteriaceae	Cellulophaga
K00540	-	2.52748e-08	7.25234e-08	1.0668e-07	7.0777e-08	9.43858e-08	3.7961e-08	8.86432e-08	5.55755e-08	0	0	2.54913e-08	Bacteria	Bacteroidetes	Cytophagia	Cytophagales	Flammeovirgaceae	Cesiribacter
K00540	-	0	0	0	0	4.78003e-08	0	1.64686e-08	0	0	0	0	Bacteria	Bacteroidetes	Sphingobacteriia	Sphingobacteriales	undef	Chitinophaga
K00540	-	0	0	1.67063e-08	4.48037e-08	8.77736e-08	6.57227e-09	3.73995e-08	1.39352e-08	0	0	2.31747e-08	Bacteria	Bacteroidetes	Flavobacteriia	Flavobacteriales	Flavobacteriaceae	Croceibacter
K00540	-	1.31524e-08	5.97339e-08	2.17532e-07	1.7884e-07	1.15045e-07	1.22828e-07	2.25795e-07	1.86583e-07	5.65215e-08	0	1.26471e-07	Bacteria	Bacteroidetes	Cytophagia	Cytophagales	Cyclobacteriaceae	Cyclobacterium
K00540	-	0	0	0	0	0	0	0	2.0206e-08	0	0	0	Bacteria	Bacteroidetes	Cytophagia	Cytophagales	Cytophagaceae	Fibrella
K00540	-	0	0	0	0	3.08225e-08	4.49372e-08	1.98225e-08	5.30762e-08	3.65338e-07	8.13083e-08	6.40556e-08	Bacteria	Bacteroidetes	Flavobacteriia	Flavobacteriales	Flavobacteriaceae	Flavobacterium
K00540	-	7.19027e-08	1.01253e-07	1.54069e-07	2.24246e-07	2.81454e-07	1.62223e-07	2.73694e-07	1.84496e-07	3.40604e-08	1.08377e-07	2.72806e-07	Bacteria	Bacteroidetes	Cytophagia	Cytophagales	Cytophagaceae	Flexibacter
K00540	-	1.70227e-07	1.25326e-07	1.86959e-07	5.07289e-07	3.62307e-07	4.01322e-07	7.47718e-07	4.92531e-07	4.12526e-07	3.14461e-07	6.75361e-07	Bacteria	Bacteroidetes	Flavobacteriia	Flavobacteriales	Flavobacteriaceae	Gramella
K00540	-	1.61974e-06	2.71072e-06	2.45246e-06	1.36085e-06	1.96693e-06	2.58419e-06	2.70028e-06	3.06426e-06	4.75357e-06	2.60346e-06	1.54843e-06	Bacteria	Bacteroidetes	Flavobacteriia	Flavobacteriales	Flavobacteriaceae	Joostella
K00540	-	0	0	0	9.7054e-09	6.65116e-09	0	7.33284e-09	0	0	0	2.69448e-08	Bacteria	Bacteroidetes	Cytophagia	Cytophagales	Cyclobacteriaceae	Mariniradius
K00540	-	2.45889e-08	2.91181e-08	2.11873e-08	0	0	0	1.48937e-08	0	6.5462e-08	0	0	Bacteria	Bacteroidetes	Sphingobacteriia	Sphingobacteriales	Sphingobacteriaceae	Mucilaginibacter
K00540	-	7.39824e-09	5.97936e-08	4.20735e-08	6.61181e-08	8.64651e-08	1.07001e-08	7.33284e-09	0	0	8.68868e-09	1.42515e-07	Bacteria	Bacteroidetes	Flavobacteriia	Flavobacteriales	Flavobacteriaceae	Muricauda
K00540	-	5.0936e-07	1.04974e-07	1.68769e-07	2.47808e-07	3.93411e-07	4.21257e-07	2.90084e-07	1.63659e-07	1.7178e-07	4.2965e-07	1.01775e-06	Bacteria	Bacteroidetes	Sphingobacteriia	Sphingobacteriales	undef	Niastella
K00540	-	5.0426e-08	0	0	0	7.18023e-08	0	0	7.47112e-08	0	0	0	Bacteria	Bacteroidetes	Flavobacteriia	Flavobacteriales	Flavobacteriaceae	Ornithobacterium
K00540	-	8.30351e-08	7.58545e-08	1.04256e-07	2.33421e-07	5.86537e-08	4.50353e-08	1.7636e-08	0	0	1.53243e-07	2.13853e-07	Bacteria	Bacteroidetes	Flavobacteriia	Flavobacteriales	Cryomorphaceae	Owenweeksia
K00540	-	1.77371e-08	6.14373e-08	3.97368e-08	4.6537e-08	5.84687e-08	4.80999e-08	4.68809e-08	4.37083e-08	1.8551e-08	0	9.68991e-09	Bacteria	Bacteroidetes	Bacteroidia	Bacteroidales	Porphyromonadaceae	Parabacteroides
K00540	-	9.46576e-08	0	0	0	0	0	0	0	8.10009e-08	3.89089e-08	1.55137e-08	Bacteria	Bacteroidetes	Sphingobacteriia	Sphingobacteriales	Sphingobacteriaceae	Sphingobacterium
K00540	-	7.8057e-05	8.96454e-05	8.46583e-05	9.172e-05	9.29519e-05	0.000105069	0.000119959	0.000101234	9.98589e-05	9.32418e-05	0.000142632	Bacteria	Bacteroidetes	Cytophagia	Cytophagales	Cyclobacteriaceae	undef
K00540	-	7.8057e-05	8.96454e-05	8.46583e-05	9.172e-05	9.29519e-05	0.000105069	0.000119959	0.000101234	9.98589e-05	9.32418e-05	0.000142632	Bacteria	Bacteroidetes	undef	undef	undef	undef
K00540	-	7.8057e-05	8.96454e-05	8.46583e-05	9.172e-05	9.29519e-05	0.000105069	0.000119959	0.000101234	9.98589e-05	9.32418e-05	0.000142632	Bacteria	Bacteroidetes	Flavobacteriia	Flavobacteriales	Flavobacteriaceae	undef
K00540	-	7.8057e-05	8.96454e-05	8.46583e-05	9.172e-05	9.29519e-05	0.000105069	0.000119959	0.000101234	9.98589e-05	9.32418e-05	0.000142632	Bacteria	Bacteroidetes	Flavobacteriia	undef	undef	undef
K00540	-	7.8057e-05	8.96454e-05	8.46583e-05	9.172e-05	9.29519e-05	0.000105069	0.000119959	0.000101234	9.98589e-05	9.32418e-05	0.000142632	Bacteria	Bacteroidetes	Flavobacteriia	Flavobacteriales	undef	undef
K00540	-	7.8057e-05	8.96454e-05	8.46583e-05	9.172e-05	9.29519e-05	0.000105069	0.000119959	0.000101234	9.98589e-05	9.32418e-05	0.000142632	Bacteria	Bacteroidetes	Cytophagia	undef	undef	undef
K00540	-	7.8057e-05	8.96454e-05	8.46583e-05	9.172e-05	9.29519e-05	0.000105069	0.000119959	0.000101234	9.98589e-05	9.32418e-05	0.000142632	Bacteria	Bacteroidetes	Bacteroidia	Bacteroidales	undef	undef
K00540	-	7.8057e-05	8.96454e-05	8.46583e-05	9.172e-05	9.29519e-05	0.000105069	0.000119959	0.000101234	9.98589e-05	9.32418e-05	0.000142632	Bacteria	Bacteroidetes	Cytophagia	Cytophagales	undef	undef
K00540	-	1.2677e-07	2.46646e-07	2.65564e-07	3.32538e-07	7.82186e-07	3.70791e-07	1.05744e-06	7.38388e-07	2.38222e-07	1.22521e-07	4.85937e-07	Bacteria	Bacteroidetes	Flavobacteriia	Flavobacteriales	Flavobacteriaceae	Weeksella
K00540	-	0	0	0	1.72878e-08	0	0	0	0	0	0	1.27988e-08	Bacteria	Bacteroidetes	Flavobacteriia	Flavobacteriales	Flavobacteriaceae	Zunongwangia
K00540	-	0	0	0	0	0	0	6.40196e-08	0	0	2.85427e-07	5.82523e-07	Bacteria	Betaproteobacteria	Betaproteobacteria	Burkholderiales	Alcaligenaceae	Alcaligenes
K00540	-	6.86676e-08	0	0	0	0	0	0	0	0	0	0	Bacteria	Betaproteobacteria	Betaproteobacteria	Rhodocyclales	Rhodocyclaceae	Azoarcus
K00540	-	0	0	0	0	0	8.72155e-08	0	0	0	0	3.19969e-08	Bacteria	Betaproteobacteria	Betaproteobacteria	Burkholderiales	Burkholderiaceae	Burkholderia
K00540	-	1.64726e-08	0	0	0	2.63275e-08	0	5.44234e-08	0	0	2.3645e-08	6.79934e-08	Bacteria	Betaproteobacteria	Betaproteobacteria	Burkholderiales	Comamonadaceae	Comamonas
K00540	-	2.98331e-08	1.62718e-07	1.65123e-07	1.51942e-07	5.06435e-07	1.33251e-08	1.73938e-08	1.03787e-08	0	4.12197e-08	7.47793e-08	Bacteria	Betaproteobacteria	Betaproteobacteria	Burkholderiales	Burkholderiaceae	Cupriavidus
K00540	-	1.60295e-07	2.32166e-07	0	3.03294e-07	1.82907e-07	0	1.36472e-07	1.66104e-07	1.21928e-07	1.76187e-07	3.32319e-07	Bacteria	Betaproteobacteria	Betaproteobacteria	Burkholderiales	Oxalobacteraceae	Herminiimonas
K00540	-	1.80927e-07	0	0	0	0	1.96257e-07	0	8.68829e-08	1.11156e-07	2.39727e-07	1.21652e-07	Bacteria	Betaproteobacteria	Betaproteobacteria	Burkholderiales	Comamonadaceae	Hydrogenophaga
K00540	-	1.96885e-07	2.58634e-07	2.3514e-07	3.13845e-07	2.04446e-07	4.96667e-07	4.96181e-07	3.36986e-07	6.04262e-07	2.7066e-07	2.20122e-07	Bacteria	Betaproteobacteria	Betaproteobacteria	Burkholderiales	Oxalobacteraceae	Janthinobacterium
K00540	-	6.97605e-08	1.17908e-07	2.20063e-07	2.29122e-07	2.96182e-07	4.69668e-07	1.19254e-07	2.12789e-07	3.07656e-07	1.27208e-07	2.02982e-08	Bacteria	Betaproteobacteria	Betaproteobacteria	Burkholderiales	Burkholderiaceae	Limnobacter
K00540	-	2.11143e-07	1.4382e-07	7.36414e-08	1.06954e-07	4.04391e-08	1.04352e-07	7.43061e-08	0	3.84916e-08	1.95999e-07	1.72535e-07	Bacteria	Betaproteobacteria	Betaproteobacteria	Rhodocyclales	Rhodocyclaceae	Methyloversatilis
K00540	-	0	0	0	1.85052e-07	1.24592e-07	0	0	0	0	0	0	Bacteria	Betaproteobacteria	Betaproteobacteria	Burkholderiales	Oxalobacteraceae	Oxalobacter
K00540	-	9.46191e-07	1.20973e-06	1.5511e-06	1.40268e-06	1.06943e-06	1.67449e-06	1.84685e-06	1.47685e-06	1.19354e-06	1.05791e-06	2.10733e-06	Bacteria	Betaproteobacteria	Betaproteobacteria	Burkholderiales	Burkholderiaceae	Polynucleobacter
K00540	-	6.84931e-08	0	7.2431e-08	5.97318e-08	6.01772e-08	1.19888e-07	7.56022e-08	1.24286e-07	5.86113e-08	1.09691e-07	1.05452e-07	Bacteria	Betaproteobacteria	Betaproteobacteria	Neisseriales	Chromobacteriaceae	Pseudogulbenkiania
K00540	-	5.46269e-06	2.81023e-06	3.16902e-06	3.36218e-06	2.45172e-06	3.16562e-06	2.49296e-06	2.502e-06	2.85303e-06	6.91975e-06	3.40768e-06	Bacteria	Betaproteobacteria	Betaproteobacteria	Burkholderiales	undef	undef
K00540	-	5.46269e-06	2.81023e-06	3.16902e-06	3.36218e-06	2.45172e-06	3.16562e-06	2.49296e-06	2.502e-06	2.85303e-06	6.91975e-06	3.40768e-06	Bacteria	Betaproteobacteria	Betaproteobacteria	undef	undef	undef
K00540	-	5.46269e-06	2.81023e-06	3.16902e-06	3.36218e-06	2.45172e-06	3.16562e-06	2.49296e-06	2.502e-06	2.85303e-06	6.91975e-06	3.40768e-06	Bacteria	Betaproteobacteria	Betaproteobacteria	Burkholderiales	Burkholderiaceae	undef
K00540	-	5.46269e-06	2.81023e-06	3.16902e-06	3.36218e-06	2.45172e-06	3.16562e-06	2.49296e-06	2.502e-06	2.85303e-06	6.91975e-06	3.40768e-06	Bacteria	Betaproteobacteria	Betaproteobacteria	Nitrosomonadales	Nitrosomonadaceae	undef
K00540	-	5.46269e-06	2.81023e-06	3.16902e-06	3.36218e-06	2.45172e-06	3.16562e-06	2.49296e-06	2.502e-06	2.85303e-06	6.91975e-06	3.40768e-06	Bacteria	Betaproteobacteria	Betaproteobacteria	Burkholderiales	Oxalobacteraceae	undef
K00540	-	5.46269e-06	2.81023e-06	3.16902e-06	3.36218e-06	2.45172e-06	3.16562e-06	2.49296e-06	2.502e-06	2.85303e-06	6.91975e-06	3.40768e-06	Bacteria	Betaproteobacteria	Betaproteobacteria	Methylophilales	undef	undef
K00540	-	0	0	0	5.69584e-08	2.92754e-08	2.94357e-08	0	0	0	0	4.74394e-08	Bacteria	Betaproteobacteria	Betaproteobacteria	Burkholderiales	Comamonadaceae	Verminephrobacter
K00540	-	5.36748e-08	0	0	0	5.64004e-08	3.61521e-08	2.91473e-08	1.73919e-08	3.80264e-08	1.38146e-08	0	Bacteria	Chlorobi	Chlorobia	Chlorobiales	Chlorobiaceae	Chlorobium
K00540	-	0	0	0	0	1.25825e-07	0	4.82507e-08	4.19865e-08	0	0	0	Bacteria	Chlorobi	Chlorobia	Chlorobiales	Chlorobiaceae	Pelodictyon
K00540	-	4.18167e-06	3.36856e-06	4.42369e-06	4.96312e-06	4.69674e-06	1.62332e-06	5.25075e-07	9.92476e-07	2.32725e-07	1.55263e-06	1.69478e-06	Bacteria	Chlorobi	Chlorobia	Chlorobiales	Chlorobiaceae	undef
K00540	-	1.68849e-08	5.39865e-08	7.85648e-08	3.53023e-08	9.86689e-08	2.28944e-08	3.34712e-08	6.86536e-08	2.40814e-07	9.41926e-08	4.15095e-08	Bacteria	Chloroflexi	Caldilineae	Caldilineales	Caldilineaceae	Caldilinea
K00540	-	2.71065e-08	0	0	1.14299e-08	0	0	0	0	0	0	0	Bacteria	Chloroflexi	Ktedonobacteria	Ktedonobacterales	Ktedonobacteraceae	Ktedonobacter
K00540	-	0	0	0	0	0	3.34379e-08	0	0	0	7.96462e-08	0	Bacteria	Chloroflexi	undef	undef	undef	undef
K00540	-	4.44527e-07	0	1.73917e-07	0	2.80827e-07	7.10255e-07	1.90529e-07	3.0198e-07	1.69292e-06	1.80606e-06	4.26625e-07	Bacteria	Cyanobacteria	undef	Nostocales	Rivulariaceae	Calothrix
K00540	-	2.07891e-08	1.51687e-07	4.52486e-08	1.46326e-07	9.56133e-08	1.56119e-08	4.75509e-09	0	0	0	2.30088e-08	Bacteria	Cyanobacteria	undef	Pleurocapsales	undef	Chroococcidiopsis
K00540	-	0	0	4.40439e-08	0	0	5.1339e-08	6.09836e-08	5.13168e-08	5.40006e-08	0	0	Bacteria	Cyanobacteria	undef	Chroococcales	undef	Crocosphaera
K00540	-	3.09423e-07	2.87376e-07	2.58239e-07	4.10992e-07	5.90637e-07	9.21188e-07	7.13559e-07	8.06849e-07	1.29633e-06	3.44168e-06	4.66068e-06	Bacteria	Cyanobacteria	undef	Nostocales	Nostocaceae	Cylindrospermum
K00540	-	1.87409e-07	2.83736e-08	3.48681e-08	1.92086e-08	6.38243e-09	2.6953e-08	1.40731e-08	2.27427e-08	1.21501e-08	2.66266e-08	1.74529e-08	Bacteria	Cyanobacteria	undef	Oscillatoriales	undef	Leptolyngbya
K00540	-	4.77144e-09	1.729e-08	1.77611e-08	3.09842e-08	1.97322e-08	1.03514e-08	2.27005e-08	1.31689e-08	9.7993e-09	4.48296e-09	1.564e-08	Bacteria	Cyanobacteria	undef	Oscillatoriales	undef	Lyngbya
K00540	-	6.17447e-05	0.000104717	0.000124031	0.000116059	0.000126324	0.00012235	0.000128349	0.000135463	7.51559e-05	6.48882e-05	8.65715e-05	Bacteria	Cyanobacteria	undef	Prochlorales	Prochlorococcaceae	Prochlorococcus
K00540	-	1.4567e-05	8.20503e-06	3.50817e-06	3.87382e-06	5.76458e-07	1.99424e-06	9.61339e-07	1.44495e-06	2.4651e-06	5.57125e-06	8.24883e-07	Bacteria	Cyanobacteria	undef	Chroococcales	undef	Synechococcus
K00540	-	9.01067e-09	0	1.39755e-08	5.98422e-08	0	1.22177e-08	2.23276e-08	0	0	2.64559e-08	6.15325e-08	Bacteria	Cyanobacteria	undef	Chroococcales	undef	Thermosynechococcus
K00540	-	7.06191e-06	6.09327e-06	4.9614e-06	5.30405e-06	6.97776e-06	6.57769e-06	6.08988e-06	4.70428e-06	3.77572e-06	5.02833e-06	4.15167e-06	Bacteria	Cyanobacteria	undef	undef	undef	undef
K00540	-	7.06191e-06	6.09327e-06	4.9614e-06	5.30405e-06	6.97776e-06	6.57769e-06	6.08988e-06	4.70428e-06	3.77572e-06	5.02833e-06	4.15167e-06	Bacteria	Cyanobacteria	undef	Nostocales	Nostocaceae	undef
K00540	-	6.98955e-07	2.91585e-07	4.02977e-07	3.8781e-07	1.76382e-07	1.20274e-07	1.93192e-07	2.76173e-07	5.61839e-07	5.09799e-07	2.6379e-07	Bacteria	Deltaproteobacteria	Deltaproteobacteria	Bdellovibrionales	Bacteriovoracaceae	Bacteriovorax
K00540	-	2.56041e-08	3.54747e-08	0	0	1.13457e-07	0	0	0	0	0	0	Bacteria	Deltaproteobacteria	Deltaproteobacteria	Bdellovibrionales	Bdellovibrionaceae	Bdellovibrio
K00540	-	0	0	0	0	0	0	6.07076e-09	0	0	0	0	Bacteria	Deltaproteobacteria	Deltaproteobacteria	Desulfovibrionales	Desulfohalobiaceae	Desulfonatronospira
K00540	-	8.24103e-07	3.88108e-07	5.04711e-07	3.79931e-07	4.74896e-07	5.75693e-07	3.56701e-07	4.40616e-07	1.15232e-06	1.41078e-06	5.70357e-07	Bacteria	Deltaproteobacteria	Deltaproteobacteria	Desulfovibrionales	Desulfovibrionaceae	Desulfovibrio
K00540	-	1.51925e-07	1.00546e-07	4.79185e-08	6.2319e-08	1.69733e-07	1.52765e-07	2.2806e-08	5.08444e-08	0	5.40456e-08	1.81622e-07	Bacteria	Deltaproteobacteria	Deltaproteobacteria	Myxococcales	Nannocystaceae	Plesiocystis
K00540	-	5.32449e-08	2.61037e-07	2.14714e-07	2.33123e-07	1.17277e-07	1.15513e-07	1.31936e-07	9.70937e-08	3.64504e-08	1.5633e-08	3.78145e-08	Bacteria	Deltaproteobacteria	Deltaproteobacteria	Syntrophobacterales	Syntrophobacteraceae	Syntrophobacter
K00540	-	2.02068e-06	1.90153e-06	3.23567e-06	2.57888e-06	2.45136e-06	1.95637e-06	1.22193e-06	2.00051e-06	6.67307e-07	8.13926e-07	1.0139e-06	Bacteria	Deltaproteobacteria	Deltaproteobacteria	undef	undef	undef
K00540	-	2.02068e-06	1.90153e-06	3.23567e-06	2.57888e-06	2.45136e-06	1.95637e-06	1.22193e-06	2.00051e-06	6.67307e-07	8.13926e-07	1.0139e-06	Bacteria	Deltaproteobacteria	Deltaproteobacteria	Myxococcales	undef	undef
K00540	-	2.02068e-06	1.90153e-06	3.23567e-06	2.57888e-06	2.45136e-06	1.95637e-06	1.22193e-06	2.00051e-06	6.67307e-07	8.13926e-07	1.0139e-06	Bacteria	Deltaproteobacteria	Deltaproteobacteria	Bdellovibrionales	undef	undef
K00540	-	7.2757e-09	0	0	0	1.43902e-08	0	0	0	0	0	0	Bacteria	Dictyoglomi	Dictyoglomia	Dictyoglomales	Dictyoglomaceae	Dictyoglomus
K00540	-	3.86779e-08	0	2.74236e-08	1.08728e-07	1.09284e-08	0	0	0	0	0	4.46749e-08	Bacteria	Epsilonproteobacteria	Epsilonproteobacteria	Campylobacterales	Campylobacteraceae	Arcobacter
K00540	-	3.01214e-08	0	0	6.58581e-08	1.81457e-07	3.99344e-08	1.1844e-07	1.21967e-07	4.50658e-08	0	3.23041e-08	Bacteria	Epsilonproteobacteria	Epsilonproteobacteria	Campylobacterales	Helicobacteraceae	Helicobacter
K00540	-	4.90348e-08	1.07424e-07	1.52105e-07	1.36694e-07	1.07759e-07	9.16042e-08	1.24204e-07	1.15463e-07	5.2839e-08	4.47905e-08	1.10129e-07	Bacteria	Epsilonproteobacteria	Epsilonproteobacteria	Campylobacterales	Helicobacteraceae	Sulfuricurvum
K00540	-	3.52676e-08	0	1.37544e-07	1.6854e-07	1.99691e-07	1.68716e-08	3.26766e-08	0	0	0	1.25796e-07	Bacteria	Epsilonproteobacteria	Epsilonproteobacteria	Campylobacterales	Helicobacteraceae	Sulfurimonas
K00540	-	0	0	0	0	0	0	0	0	0	0	4.55569e-08	Bacteria	Epsilonproteobacteria	Epsilonproteobacteria	undef	undef	Sulfurovum
K00540	-	6.58906e-08	0	9.84106e-08	0	1.34929e-07	9.97981e-08	3.99105e-08	2.52575e-08	3.46659e-07	1.77602e-07	3.32435e-08	Bacteria	Epsilonproteobacteria	Epsilonproteobacteria	undef	undef	undef
K00540	-	6.58906e-08	0	9.84106e-08	0	1.34929e-07	9.97981e-08	3.99105e-08	2.52575e-08	3.46659e-07	1.77602e-07	3.32435e-08	Bacteria	Epsilonproteobacteria	Epsilonproteobacteria	Campylobacterales	undef	undef
K00540	-	1.02907e-07	4.90041e-08	4.30148e-08	4.73932e-08	7.87365e-09	0	4.34031e-09	6.47455e-09	0	0	0	Bacteria	Firmicutes	Bacilli	Bacillales	Bacillaceae	Amphibacillus
K00540	-	1.31919e-07	2.55343e-07	2.4709e-07	3.69055e-07	2.60537e-07	2.4719e-07	3.57659e-07	2.59169e-07	1.48502e-07	9.22955e-08	4.20712e-07	Bacteria	Firmicutes	Bacilli	Bacillales	Bacillaceae	Bacillus
K00540	-	1.32168e-06	8.95107e-07	9.2326e-07	7.04557e-07	5.08667e-07	4.17153e-07	2.97926e-07	1.11977e-06	1.17512e-06	3.28093e-06	5.60248e-07	Bacteria	Firmicutes	Bacilli	Bacillales	Bacillaceae	Caldalkalibacillus
K00540	-	3.34184e-08	3.20884e-08	8.172e-08	1.21955e-07	9.20895e-08	1.83707e-08	1.611e-07	3.89513e-08	1.28821e-08	8.83989e-09	5.34567e-08	Bacteria	Firmicutes	Clostridia	Clostridiales	Clostridiaceae	Clostridium
K00540	-	6.06544e-09	2.42415e-08	2.35186e-08	3.13306e-08	6.67986e-08	1.98028e-08	0	0	1.22696e-08	0	0	Bacteria	Firmicutes	Bacilli	Bacillales	Thermoactinomycetaceae	Desmospora
K00540	-	0	0	0	0	0	0	0	0	0	0	6.48039e-09	Bacteria	Firmicutes	Bacilli	Lactobacillales	Enterococcaceae	Enterococcus
K00540	-	7.11939e-08	7.76414e-08	7.3614e-08	5.7015e-08	6.25162e-08	4.66949e-08	7.54877e-08	9.7919e-08	7.55627e-09	0	2.35172e-08	Bacteria	Firmicutes	Bacilli	Bacillales	Bacillaceae	Geobacillus
K00540	-	3.52093e-08	0	0	0	0	0	0	0	0	0	0	Bacteria	Firmicutes	Bacilli	Bacillales	Bacillaceae	Halobacillus
K00540	-	0	0	0	3.10094e-08	1.88897e-08	0	4.99817e-08	3.10662e-08	2.8768e-08	2.46764e-08	3.21404e-08	Bacteria	Firmicutes	Bacilli	Bacillales	Bacillaceae	Lentibacillus
K00540	-	1.21703e-08	7.4582e-08	7.23578e-08	7.93291e-08	4.92359e-08	3.46538e-08	5.42821e-08	5.84812e-08	2.6036e-08	2.85861e-08	7.31358e-08	Bacteria	Firmicutes	Negativicutes	Selenomonadales	Veillonellaceae	Megamonas
K00540	-	3.1237e-08	0	0	0	0	0	0	0	0	0	0	Bacteria	Firmicutes	Bacilli	Bacillales	Paenibacillaceae	Paenibacillus
K00540	-	0	0	1.14445e-08	1.81499e-08	1.65843e-08	0	0	0	0	1.73317e-08	2.01555e-08	Bacteria	Firmicutes	Clostridia	Thermoanaerobacterales	Thermoanaerobacteraceae	Thermacetogenium
K00540	-	0	0	0	0	0	0	0	1.02634e-08	0	0	0	Bacteria	Firmicutes	Clostridia	Thermoanaerobacterales	Thermoanaerobacteraceae	Thermoanaerobacter
K00540	-	0	0	1.29938e-08	3.88588e-08	1.12976e-08	1.1684e-08	0	0	0	0	0	Bacteria	Firmicutes	Clostridia	Thermoanaerobacterales	Thermoanaerobacterales Family III. Incertae Sedis	Thermoanaerobacterium
K00540	-	1.05869e-06	8.25251e-07	1.11852e-06	1.0597e-06	1.02102e-06	1.46538e-06	1.13824e-06	8.33647e-07	1.92663e-06	1.41681e-06	9.30382e-07	Bacteria	Firmicutes	undef	undef	undef	undef
K00540	-	1.05869e-06	8.25251e-07	1.11852e-06	1.0597e-06	1.02102e-06	1.46538e-06	1.13824e-06	8.33647e-07	1.92663e-06	1.41681e-06	9.30382e-07	Bacteria	Firmicutes	Clostridia	Clostridiales	undef	undef
K00540	-	1.05869e-06	8.25251e-07	1.11852e-06	1.0597e-06	1.02102e-06	1.46538e-06	1.13824e-06	8.33647e-07	1.92663e-06	1.41681e-06	9.30382e-07	Bacteria	Firmicutes	Clostridia	undef	undef	undef
K00540	-	1.05869e-06	8.25251e-07	1.11852e-06	1.0597e-06	1.02102e-06	1.46538e-06	1.13824e-06	8.33647e-07	1.92663e-06	1.41681e-06	9.30382e-07	Bacteria	Firmicutes	Bacilli	Bacillales	undef	undef
K00540	-	1.05869e-06	8.25251e-07	1.11852e-06	1.0597e-06	1.02102e-06	1.46538e-06	1.13824e-06	8.33647e-07	1.92663e-06	1.41681e-06	9.30382e-07	Bacteria	Firmicutes	Clostridia	Clostridiales	Peptostreptococcaceae	undef
K00540	-	0	0	0	2.05307e-08	1.1938e-08	0	0	0	0	0	0	Bacteria	Fusobacteria	Fusobacteriia	Fusobacteriales	Fusobacteriaceae	Fusobacterium
K00540	-	3.50869e-07	1.52489e-07	1.63453e-07	2.0481e-07	5.20634e-08	0	1.09257e-07	9.49695e-08	0	0	8.05315e-08	Bacteria	Gammaproteobacteria	Gammaproteobacteria	Pseudomonadales	Moraxellaceae	Acinetobacter
K00540	-	2.91192e-08	0	0	0	0	0	0	0	2.14447e-07	0	0	Bacteria	Gammaproteobacteria	Gammaproteobacteria	Aeromonadales	Aeromonadaceae	Aeromonas
K00540	-	9.34629e-07	5.83963e-07	7.6046e-07	5.63898e-07	9.67868e-07	1.49422e-06	9.90556e-07	8.22254e-07	3.84111e-06	3.19943e-06	6.23351e-07	Bacteria	Gammaproteobacteria	Gammaproteobacteria	Oceanospirillales	Alcanivoracaceae	Alcanivorax
K00540	-	1.98235e-08	0	0	1.24117e-08	0	4.88707e-08	4.96385e-08	0	4.36808e-08	3.87263e-07	3.54019e-07	Bacteria	Gammaproteobacteria	Gammaproteobacteria	Alteromonadales	Alteromonadaceae	Alteromonas
K00540	-	1.75708e-08	2.37203e-08	1.57457e-08	2.65079e-08	4.42302e-08	7.36971e-08	7.66282e-08	1.61648e-08	2.40573e-08	1.10057e-08	1.27988e-08	Bacteria	Gammaproteobacteria	Gammaproteobacteria	Thiotrichales	Piscirickettsiaceae	Cycloclasticus
K00540	-	5.59909e-08	0	0	0	0	0	0	0	0	0	0	Bacteria	Gammaproteobacteria	Gammaproteobacteria	Enterobacteriales	Enterobacteriaceae	Enterobacter
K00540	-	0	0	0	0	5.97504e-09	0	0	0	0	0	0	Bacteria	Gammaproteobacteria	Gammaproteobacteria	Thiotrichales	undef	Fangia
K00540	-	5.48476e-08	0	0	0	0	0	0	0	0	5.52123e-08	1.19855e-08	Bacteria	Gammaproteobacteria	Gammaproteobacteria	Alteromonadales	Ferrimonadaceae	Ferrimonas
K00540	-	4.04641e-08	2.12325e-07	2.35042e-07	2.72115e-07	2.10352e-07	1.80734e-07	3.40661e-07	3.24235e-07	9.62132e-08	5.53357e-08	1.35346e-07	Bacteria	Gammaproteobacteria	Gammaproteobacteria	Alteromonadales	Alteromonadaceae	Glaciecola
K00540	-	6.79467e-08	1.44318e-07	2.40331e-07	3.36936e-07	1.54194e-07	1.40063e-07	2.88842e-07	2.4094e-07	8.84757e-08	6.25231e-08	1.47908e-07	Bacteria	Gammaproteobacteria	Gammaproteobacteria	Legionellales	Legionellaceae	Legionella
K00540	-	6.37687e-07	6.21462e-07	7.14157e-07	8.75002e-07	7.32681e-07	5.31624e-07	2.83942e-07	4.40496e-07	4.06974e-07	6.77502e-07	4.02029e-07	Bacteria	Gammaproteobacteria	Gammaproteobacteria	Alteromonadales	Alteromonadaceae	Marinobacter
K00540	-	0	0	0	4.24818e-08	4.74434e-08	6.24478e-08	7.76664e-08	3.3102e-08	3.64919e-08	0	7.68799e-08	Bacteria	Gammaproteobacteria	Gammaproteobacteria	Oceanospirillales	Oceanospirillaceae	Neptuniibacter
K00540	-	0	0	0	0	0	0	5.76911e-09	0	0	0	0	Bacteria	Gammaproteobacteria	Gammaproteobacteria	Chromatiales	Chromatiaceae	Nitrosococcus
K00540	-	0	0	0	0	0	0	0	4.35709e-09	0	0	0	Bacteria	Gammaproteobacteria	Gammaproteobacteria	Vibrionales	Vibrionaceae	Photobacterium
K00540	-	4.59368e-08	0	0	7.00549e-08	0	0	3.18715e-08	0	0	0	6.2739e-08	Bacteria	Gammaproteobacteria	Gammaproteobacteria	Alteromonadales	Pseudoalteromonadaceae	Pseudoalteromonas
K00540	-	4.6949e-06	1.15801e-06	1.24548e-06	1.28746e-06	8.32535e-07	1.8554e-06	9.78498e-07	1.14206e-06	2.7809e-06	3.05841e-06	1.77709e-06	Bacteria	Gammaproteobacteria	Gammaproteobacteria	Pseudomonadales	Pseudomonadaceae	Pseudomonas
K00540	-	0	0	0	0	0	0	0	0	0	3.07724e-08	3.5365e-08	Bacteria	Gammaproteobacteria	Gammaproteobacteria	undef	undef	Simiduia
K00540	-	8.11351e-09	0	0	0	6.26846e-09	1.56488e-07	4.75738e-08	0	0	0	0	Bacteria	Gammaproteobacteria	Gammaproteobacteria	Oceanospirillales	Oceanospirillaceae	Thalassolituus
K00540	-	2.01529e-08	0	1.08073e-07	1.29469e-07	2.71768e-08	8.05852e-08	6.25225e-08	0	2.16999e-08	7.9192e-08	2.89299e-07	Bacteria	Gammaproteobacteria	Gammaproteobacteria	Thiotrichales	Thiotrichaceae	Thiothrix
K00540	-	9.20141e-05	8.35488e-05	8.25073e-05	9.27612e-05	9.03953e-05	0.000112699	8.90655e-05	0.000102969	0.000125132	0.000133762	0.000113587	Bacteria	Gammaproteobacteria	Gammaproteobacteria	undef	undef	undef
K00540	-	9.20141e-05	8.35488e-05	8.25073e-05	9.27612e-05	9.03953e-05	0.000112699	8.90655e-05	0.000102969	0.000125132	0.000133762	0.000113587	Bacteria	Gammaproteobacteria	Gammaproteobacteria	Vibrionales	Vibrionaceae	undef
K00540	-	9.20141e-05	8.35488e-05	8.25073e-05	9.27612e-05	9.03953e-05	0.000112699	8.90655e-05	0.000102969	0.000125132	0.000133762	0.000113587	Bacteria	Gammaproteobacteria	Gammaproteobacteria	Alteromonadales	undef	undef
K00540	-	9.20141e-05	8.35488e-05	8.25073e-05	9.27612e-05	9.03953e-05	0.000112699	8.90655e-05	0.000102969	0.000125132	0.000133762	0.000113587	Bacteria	Gammaproteobacteria	Gammaproteobacteria	Thiotrichales	Thiotrichaceae	undef
K00540	-	9.20141e-05	8.35488e-05	8.25073e-05	9.27612e-05	9.03953e-05	0.000112699	8.90655e-05	0.000102969	0.000125132	0.000133762	0.000113587	Bacteria	Gammaproteobacteria	Gammaproteobacteria	Enterobacteriales	Enterobacteriaceae	undef
K00540	-	9.20141e-05	8.35488e-05	8.25073e-05	9.27612e-05	9.03953e-05	0.000112699	8.90655e-05	0.000102969	0.000125132	0.000133762	0.000113587	Bacteria	Gammaproteobacteria	Gammaproteobacteria	Pseudomonadales	undef	undef
K00540	-	9.20141e-05	8.35488e-05	8.25073e-05	9.27612e-05	9.03953e-05	0.000112699	8.90655e-05	0.000102969	0.000125132	0.000133762	0.000113587	Bacteria	Gammaproteobacteria	Gammaproteobacteria	Chromatiales	Chromatiaceae	undef
K00540	-	1.10729e-07	0	0	0	4.73789e-08	2.96624e-08	2.2817e-08	6.79532e-08	3.67947e-08	2.18564e-07	9.62336e-08	Bacteria	Gammaproteobacteria	Gammaproteobacteria	Vibrionales	Vibrionaceae	Vibrio
K00540	-	2.46608e-08	7.09639e-08	6.88476e-08	6.79378e-08	1.06419e-07	5.08256e-08	7.08842e-08	6.32007e-08	2.81372e-08	0	1.88613e-08	Bacteria	Gammaproteobacteria	Gammaproteobacteria	Xanthomonadales	Xanthomonadaceae	Xanthomonas
K00540	-	0	0	0	0	0	0	0	0	0	8.93731e-09	0	Bacteria	Lentisphaerae	Lentisphaeria	Lentisphaerales	Lentisphaeraceae	Lentisphaera
K00540	-	0	0	0	0	0	0	0	0	0	4.65028e-08	0	Bacteria	Nitrospinae	Nitrospinia	Nitrospinales	Nitrospinaceae	Nitrospina
K00540	-	1.26028e-07	4.53978e-08	1.22122e-07	2.28598e-08	1.08073e-07	1.89212e-07	2.01749e-07	2.00564e-07	5.5007e-07	7.65473e-07	1.25016e-07	Bacteria	Planctomycetes	Planctomycetia	Planctomycetales	Planctomycetaceae	Blastopirellula
K00540	-	1.1108e-07	0	1.87946e-08	1.56333e-07	0	1.42399e-07	3.08814e-08	5.97222e-09	0	6.16696e-08	8.80221e-08	Bacteria	Planctomycetes	Planctomycetia	Candidatus Brocadiales	Candidatus Brocadiaceae	Candidatus Kuenenia
K00540	-	0	8.46767e-08	0	0	2.25272e-07	0	0	0	0	0	0	Bacteria	Planctomycetes	Planctomycetia	Planctomycetales	Planctomycetaceae	Gemmata
K00540	-	1.31524e-08	0	0	0	0	0	0	0	0	0	0	Bacteria	Planctomycetes	Planctomycetia	Planctomycetales	Planctomycetaceae	Pirellula
K00540	-	8.22283e-07	3.13935e-07	3.58947e-07	5.33068e-07	3.42196e-07	5.57002e-07	5.2058e-07	6.39286e-07	7.78595e-07	2.43436e-06	1.16641e-06	Bacteria	Planctomycetes	Planctomycetia	Planctomycetales	Planctomycetaceae	Planctomyces
K00540	-	5.31101e-06	1.6606e-06	1.37165e-06	2.85869e-06	2.59312e-06	2.98507e-06	1.39188e-06	1.09198e-06	1.58151e-06	7.67979e-06	3.75999e-06	Bacteria	Planctomycetes	Planctomycetia	Planctomycetales	Planctomycetaceae	Rhodopirellula
K00540	-	4.43134e-06	2.33362e-06	1.85635e-06	2.62392e-06	2.38211e-06	2.62831e-06	1.67137e-06	1.6789e-06	1.79896e-06	3.6809e-06	2.49295e-06	Bacteria	Planctomycetes	Planctomycetia	Planctomycetales	Planctomycetaceae	undef
K00540	-	4.43134e-06	2.33362e-06	1.85635e-06	2.62392e-06	2.38211e-06	2.62831e-06	1.67137e-06	1.6789e-06	1.79896e-06	3.6809e-06	2.49295e-06	Bacteria	Planctomycetes	Planctomycetia	Planctomycetales	undef	undef
K00540	-	7.74194e-08	2.42263e-07	3.90517e-07	5.4174e-07	2.90846e-07	2.29898e-07	2.90216e-07	1.32623e-07	9.67901e-08	9.86106e-08	2.78512e-07	Bacteria	Spirochaetes	Spirochaetia	Spirochaetales	Leptospiraceae	Leptospira
K00540	-	1.04123e-08	0	0	0	0	0	0	0	0	0	0	Bacteria	Spirochaetes	Spirochaetia	Spirochaetales	Leptospiraceae	Turneriella
K00540	-	1.80213e-08	0	0	0	0	0	0	0	0	0	0	Bacteria	Tenericutes	Mollicutes	Mycoplasmatales	Mycoplasmataceae	Mycoplasma
K00540	-	1.91247e-08	3.22726e-08	2.80143e-08	2.66569e-08	3.58197e-08	2.42027e-08	3.4752e-08	2.98475e-08	1.27287e-08	9.35855e-09	5.22398e-09	Bacteria	Thermotogae	Thermotogae	Thermotogales	Thermotogaceae	Kosmotoga
K00540	-	0.000210582	0.000226958	0.000233271	0.00025472	0.000252194	0.000276558	0.000270605	0.000269853	0.000349154	0.000325507	0.000273406	Bacteria	undef	undef	undef	undef	undef
K00540	-	2.16673e-08	5.77312e-08	0	0	6.33078e-08	0	3.76551e-08	0	0	4.23867e-07	2.07547e-07	Bacteria	Verrucomicrobia	Spartobacteria	undef	undef	Chthoniobacter
K00540	-	1.65787e-06	6.72693e-07	4.00742e-07	1.17012e-06	2.18822e-06	5.54604e-07	0	0	0	1.59472e-07	1.96904e-08	Bacteria	Verrucomicrobia	Verrucomicrobiae	Verrucomicrobiales	Verrucomicrobia subdivision 3	Pedosphaera
K00540	-	7.59066e-07	0	1.38908e-07	3.67516e-07	6.36836e-07	1.59941e-07	0	0	0	4.42535e-08	1.43203e-08	Bacteria	Verrucomicrobia	undef	undef	undef	undef
K00540	-	6.02819e-08	0	0	0	0	0	0	0	0	0	0	Bacteria	Verrucomicrobia	Verrucomicrobiae	Verrucomicrobiales	Verrucomicrobiaceae	Verrucomicrobium
K00615	transketolase [EC:2.2.1.1]	0	0	0	0	6.45579e-09	0	0	0	0	0	0	Bacteria	Acidobacteria	undef	undef	undef	Candidatus Koribacter
K00615	transketolase [EC:2.2.1.1]	0	0	0	0	0	0	0	0	0	1.19627e-08	0	Bacteria	Actinobacteria	Actinobacteria	Actinomycetales	Gordoniaceae	Gordonia
K00615	transketolase [EC:2.2.1.1]	3.5728e-06	2.68821e-06	2.00927e-06	1.9788e-06	2.36471e-06	3.6159e-06	2.75961e-06	3.38723e-06	5.86897e-06	9.97129e-06	3.0133e-06	Bacteria	Actinobacteria	Actinobacteria	undef	undef	undef
K00615	transketolase [EC:2.2.1.1]	3.5728e-06	2.68821e-06	2.00927e-06	1.9788e-06	2.36471e-06	3.6159e-06	2.75961e-06	3.38723e-06	5.86897e-06	9.97129e-06	3.0133e-06	Bacteria	Actinobacteria	Actinobacteria	Actinomycetales	undef	undef
K00615	transketolase [EC:2.2.1.1]	0	0	0	0	4.14335e-09	0	0	0	7.01123e-09	0	0	Bacteria	Alphaproteobacteria	Alphaproteobacteria	Rhizobiales	Rhizobiaceae	Agrobacterium
K00615	transketolase [EC:2.2.1.1]	9.47553e-08	2.82855e-07	4.15874e-07	3.80273e-07	2.5382e-07	2.49967e-07	4.73158e-07	3.25477e-07	1.2233e-07	9.23966e-08	3.95877e-07	Bacteria	Alphaproteobacteria	Alphaproteobacteria	Rhodospirillales	Rhodospirillaceae	Azospirillum
K00615	transketolase [EC:2.2.1.1]	1.46423e-08	0	0	0	0	0	0	0	0	0	8.39263e-09	Bacteria	Alphaproteobacteria	Alphaproteobacteria	Rhizobiales	Bradyrhizobiaceae	Bradyrhizobium
K00615	transketolase [EC:2.2.1.1]	0	0	0	0	0	0	0	2.67289e-08	8.10577e-08	0	0	Bacteria	Alphaproteobacteria	Alphaproteobacteria	Caulobacterales	Caulobacteraceae	Brevundimonas
K00615	transketolase [EC:2.2.1.1]	1.97229e-07	3.8208e-07	4.0674e-07	3.13056e-07	2.96827e-07	2.62402e-07	2.20326e-07	3.17926e-07	1.11894e-07	6.01472e-08	9.64372e-08	Bacteria	Alphaproteobacteria	Alphaproteobacteria	Rhizobiales	Rhizobiaceae	Candidatus Liberibacter
K00615	transketolase [EC:2.2.1.1]	3.67486e-05	5.2563e-05	5.08796e-05	6.53778e-05	5.61452e-05	5.47356e-05	5.66718e-05	4.79226e-05	3.42017e-05	4.29677e-05	7.2772e-05	Bacteria	Alphaproteobacteria	Alphaproteobacteria	undef	undef	Candidatus Pelagibacter
K00615	transketolase [EC:2.2.1.1]	8.145e-06	2.87284e-06	3.95085e-06	2.95871e-06	1.78739e-06	4.88871e-06	4.35674e-06	7.60114e-06	2.9205e-05	1.89032e-05	5.11088e-06	Bacteria	Alphaproteobacteria	Alphaproteobacteria	undef	undef	Candidatus Puniceispirillum
K00615	transketolase [EC:2.2.1.1]	0	0	5.1075e-09	0	0	4.74576e-08	5.8928e-08	3.96469e-08	1.56473e-07	6.29842e-08	1.15651e-08	Bacteria	Alphaproteobacteria	Alphaproteobacteria	Sphingomonadales	Sphingomonadaceae	Citromicrobium
K00615	transketolase [EC:2.2.1.1]	0	0	0	0	0	1.78963e-07	2.30026e-07	2.45365e-07	1.34279e-06	6.97542e-07	9.73427e-08	Bacteria	Alphaproteobacteria	Alphaproteobacteria	Sphingomonadales	Erythrobacteraceae	Erythrobacter
K00615	transketolase [EC:2.2.1.1]	0	0	0	1.15252e-07	1.5445e-07	1.69643e-07	1.45801e-07	0	1.49375e-07	1.21386e-07	6.02295e-08	Bacteria	Alphaproteobacteria	Alphaproteobacteria	Rhizobiales	Phyllobacteriaceae	Hoeflea
K00615	transketolase [EC:2.2.1.1]	1.53515e-07	3.24381e-07	1.84959e-07	1.82564e-07	2.68826e-07	2.37476e-07	2.19637e-07	2.46058e-07	1.17278e-07	7.52524e-08	9.91813e-08	Bacteria	Alphaproteobacteria	Alphaproteobacteria	Rhizobiales	Hyphomicrobiaceae	Hyphomicrobium
K00615	transketolase [EC:2.2.1.1]	0	0	0	0	0	0	4.93307e-09	4.20502e-09	9.73486e-09	0	0	Bacteria	Alphaproteobacteria	Alphaproteobacteria	Rhodobacterales	Hyphomonadaceae	Hyphomonas
K00615	transketolase [EC:2.2.1.1]	0	0	0	0	0	0	0	0	4.80905e-09	0	0	Bacteria	Alphaproteobacteria	Alphaproteobacteria	Kordiimonadales	Kordiimonadaceae	Kordiimonas
K00615	transketolase [EC:2.2.1.1]	8.32563e-07	1.53535e-06	1.32927e-06	1.3402e-06	7.88517e-07	1.01648e-06	1.23673e-06	4.9287e-07	7.43119e-07	9.6961e-07	1.83389e-06	Bacteria	Alphaproteobacteria	Alphaproteobacteria	Rhodospirillales	Rhodospirillaceae	Magnetospirillum
K00615	transketolase [EC:2.2.1.1]	1.09428e-07	8.26708e-08	1.12662e-07	2.60913e-08	2.65097e-07	1.79017e-07	1.38358e-07	5.07243e-08	3.99201e-08	1.2554e-08	0	Bacteria	Alphaproteobacteria	Alphaproteobacteria	Rhizobiales	Methylocystaceae	Methylocystis
K00615	transketolase [EC:2.2.1.1]	7.02296e-07	3.49677e-07	3.1375e-07	4.46238e-07	5.19562e-07	1.42823e-06	3.5814e-07	3.60392e-07	2.36108e-06	2.26661e-06	4.47517e-07	Bacteria	Alphaproteobacteria	Alphaproteobacteria	Rhodospirillales	Rhodospirillaceae	Oceanibaculum
K00615	transketolase [EC:2.2.1.1]	3.49508e-07	7.41743e-07	8.53763e-07	5.34588e-07	1.15944e-06	9.85056e-07	9.87824e-07	1.30432e-06	1.26773e-06	3.81792e-07	3.1184e-07	Bacteria	Alphaproteobacteria	Alphaproteobacteria	Rhodobacterales	Rhodobacteraceae	Paracoccus
K00615	transketolase [EC:2.2.1.1]	7.39046e-09	0	1.06984e-08	0	8.37165e-08	3.20666e-08	1.61153e-08	8.74167e-09	5.39666e-08	0	0	Bacteria	Alphaproteobacteria	Alphaproteobacteria	Rhizobiales	Phyllobacteriaceae	Phyllobacterium
K00615	transketolase [EC:2.2.1.1]	3.60427e-08	4.65005e-08	8.23817e-08	7.70702e-08	1.65193e-08	3.35263e-08	6.0128e-08	4.12854e-08	1.97967e-08	4.03535e-08	6.11571e-08	Bacteria	Alphaproteobacteria	Alphaproteobacteria	Rhizobiales	Rhizobiaceae	Rhizobium
K00615	transketolase [EC:2.2.1.1]	6.96385e-08	2.44449e-08	1.4094e-08	1.99399e-07	1.66412e-07	1.17221e-07	1.18576e-07	8.84829e-08	8.87292e-08	5.84794e-08	1.44934e-07	Bacteria	Alphaproteobacteria	Alphaproteobacteria	Rhizobiales	Bradyrhizobiaceae	Rhodopseudomonas
K00615	transketolase [EC:2.2.1.1]	0	0	0	0	0	0	0	1.06173e-08	0	0	0	Bacteria	Alphaproteobacteria	Alphaproteobacteria	Rhodospirillales	Rhodospirillaceae	Rhodospirillum
K00615	transketolase [EC:2.2.1.1]	1.12485e-08	0	0	0	0	0	0	0	5.65294e-09	0	1.54668e-09	Bacteria	Alphaproteobacteria	Alphaproteobacteria	Rhodobacterales	Rhodobacteraceae	Roseibium
K00615	transketolase [EC:2.2.1.1]	0	0	0	0	0	0	8.97084e-09	0	5.4811e-08	3.1071e-08	0	Bacteria	Alphaproteobacteria	Alphaproteobacteria	Rhodobacterales	Rhodobacteraceae	Roseovarius
K00615	transketolase [EC:2.2.1.1]	9.03741e-09	0	0	0	0	0	0	0	2.85546e-08	0	0	Bacteria	Alphaproteobacteria	Alphaproteobacteria	Rhodobacterales	Rhodobacteraceae	Ruegeria
K00615	transketolase [EC:2.2.1.1]	0	0	0	0	0	1.61473e-08	2.10778e-08	1.18782e-08	7.76433e-08	2.41425e-08	0	Bacteria	Alphaproteobacteria	Alphaproteobacteria	Sphingomonadales	Sphingomonadaceae	Sphingopyxis
K00615	transketolase [EC:2.2.1.1]	0	0	2.23117e-08	5.45929e-08	0	0	1.52768e-08	0	0	0	1.01043e-08	Bacteria	Alphaproteobacteria	Alphaproteobacteria	Rhodospirillales	Rhodospirillaceae	Thalassospira
K00615	transketolase [EC:2.2.1.1]	0.000193416	0.00029535	0.000286742	0.000303677	0.000305213	0.000312535	0.000341623	0.000339481	0.000357709	0.000274109	0.000303235	Bacteria	Alphaproteobacteria	Alphaproteobacteria	undef	undef	undef
K00615	transketolase [EC:2.2.1.1]	0.000193416	0.00029535	0.000286742	0.000303677	0.000305213	0.000312535	0.000341623	0.000339481	0.000357709	0.000274109	0.000303235	Bacteria	Alphaproteobacteria	Alphaproteobacteria	Rhodobacterales	undef	undef
K00615	transketolase [EC:2.2.1.1]	0.000193416	0.00029535	0.000286742	0.000303677	0.000305213	0.000312535	0.000341623	0.000339481	0.000357709	0.000274109	0.000303235	Bacteria	Alphaproteobacteria	Alphaproteobacteria	Rhodobacterales	Rhodobacteraceae	undef
K00615	transketolase [EC:2.2.1.1]	0.000193416	0.00029535	0.000286742	0.000303677	0.000305213	0.000312535	0.000341623	0.000339481	0.000357709	0.000274109	0.000303235	Bacteria	Alphaproteobacteria	Alphaproteobacteria	Rhizobiales	undef	undef
K00615	transketolase [EC:2.2.1.1]	0.000193416	0.00029535	0.000286742	0.000303677	0.000305213	0.000312535	0.000341623	0.000339481	0.000357709	0.000274109	0.000303235	Bacteria	Alphaproteobacteria	Alphaproteobacteria	Sphingomonadales	undef	undef
K00615	transketolase [EC:2.2.1.1]	0.000193416	0.00029535	0.000286742	0.000303677	0.000305213	0.000312535	0.000341623	0.000339481	0.000357709	0.000274109	0.000303235	Bacteria	Alphaproteobacteria	Alphaproteobacteria	Rhizobiales	Rhizobiaceae	undef
K00615	transketolase [EC:2.2.1.1]	0.000193416	0.00029535	0.000286742	0.000303677	0.000305213	0.000312535	0.000341623	0.000339481	0.000357709	0.000274109	0.000303235	Bacteria	Alphaproteobacteria	Alphaproteobacteria	Rhodospirillales	Rhodospirillaceae	undef
K00615	transketolase [EC:2.2.1.1]	0.000193416	0.00029535	0.000286742	0.000303677	0.000305213	0.000312535	0.000341623	0.000339481	0.000357709	0.000274109	0.000303235	Bacteria	Alphaproteobacteria	Alphaproteobacteria	Sphingomonadales	Sphingomonadaceae	undef
K00615	transketolase [EC:2.2.1.1]	6.41856e-09	0	0	0	0	0	0	3.79604e-08	1.17174e-08	4.67364e-08	0	Bacteria	Alphaproteobacteria	Alphaproteobacteria	Sphingomonadales	Sphingomonadaceae	Zymomonas
K00615	transketolase [EC:2.2.1.1]	1.45288e-08	4.64535e-08	0	0	1.11025e-07	3.54597e-08	0	3.22222e-08	0	0	0	Bacteria	Aquificae	Aquificae	Aquificales	Hydrogenothermaceae	Sulfurihydrogenibium
K00615	transketolase [EC:2.2.1.1]	2.17504e-07	6.3098e-08	9.10349e-08	2.40485e-07	1.58976e-07	2.42407e-07	4.12835e-07	1.39776e-07	6.23577e-07	6.29049e-07	1.39316e-06	Bacteria	Bacteroidetes	Bacteroidia	Bacteroidales	Bacteroidaceae	Bacteroides
K00615	transketolase [EC:2.2.1.1]	4.5554e-08	0	0	6.40287e-08	0	7.05911e-08	1.09653e-07	5.77314e-08	0	6.11425e-08	4.47957e-07	Bacteria	Bacteroidetes	Flavobacteriia	Flavobacteriales	Flavobacteriaceae	Flavobacterium
K00615	transketolase [EC:2.2.1.1]	3.83363e-07	0	0	0	4.92359e-08	0	9.65015e-08	2.39923e-08	9.02582e-08	3.07301e-07	2.12759e-07	Bacteria	Bacteroidetes	Flavobacteriia	Flavobacteriales	Cryomorphaceae	Fluviicola
K00615	transketolase [EC:2.2.1.1]	0	0	0	0	2.47788e-07	0	0	0	0	0	0	Bacteria	Bacteroidetes	Flavobacteriia	Flavobacteriales	Flavobacteriaceae	Kordia
K00615	transketolase [EC:2.2.1.1]	2.4879e-08	3.75636e-08	4.71621e-08	0	4.75293e-07	5.17251e-08	0	6.13077e-08	0	0	1.13263e-08	Bacteria	Bacteroidetes	Cytophagia	Cytophagales	Cytophagaceae	Microscilla
K00615	transketolase [EC:2.2.1.1]	0	1.07708e-07	8.5497e-08	0	1.40413e-07	6.97606e-08	7.37428e-08	3.62236e-08	0	0	0	Bacteria	Bacteroidetes	Sphingobacteriia	Sphingobacteriales	undef	Niastella
K00615	transketolase [EC:2.2.1.1]	3.17067e-08	4.50564e-08	3.64273e-08	6.23919e-08	3.80066e-08	2.29288e-08	5.43887e-08	5.36442e-08	0	0	1.63824e-08	Bacteria	Bacteroidetes	Bacteroidia	Bacteroidales	Prevotellaceae	Prevotella
K00615	transketolase [EC:2.2.1.1]	3.47406e-07	5.64819e-07	4.55883e-07	5.7585e-07	1.61633e-07	3.31836e-07	1.70523e-07	3.68609e-07	3.91329e-08	2.75466e-07	3.54195e-07	Bacteria	Bacteroidetes	Sphingobacteriia	Sphingobacteriales	Sphingobacteriaceae	Solitalea
K00615	transketolase [EC:2.2.1.1]	4.0068e-05	4.47442e-05	4.23135e-05	4.50312e-05	4.91238e-05	5.34078e-05	5.7262e-05	4.95005e-05	5.64623e-05	4.96031e-05	6.78509e-05	Bacteria	Bacteroidetes	undef	undef	undef	undef
K00615	transketolase [EC:2.2.1.1]	4.0068e-05	4.47442e-05	4.23135e-05	4.50312e-05	4.91238e-05	5.34078e-05	5.7262e-05	4.95005e-05	5.64623e-05	4.96031e-05	6.78509e-05	Bacteria	Bacteroidetes	Cytophagia	Cytophagales	undef	undef
K00615	transketolase [EC:2.2.1.1]	4.0068e-05	4.47442e-05	4.23135e-05	4.50312e-05	4.91238e-05	5.34078e-05	5.7262e-05	4.95005e-05	5.64623e-05	4.96031e-05	6.78509e-05	Bacteria	Bacteroidetes	Flavobacteriia	Flavobacteriales	Flavobacteriaceae	undef
K00615	transketolase [EC:2.2.1.1]	4.0068e-05	4.47442e-05	4.23135e-05	4.50312e-05	4.91238e-05	5.34078e-05	5.7262e-05	4.95005e-05	5.64623e-05	4.96031e-05	6.78509e-05	Bacteria	Bacteroidetes	Flavobacteriia	Flavobacteriales	undef	undef
K00615	transketolase [EC:2.2.1.1]	4.0068e-05	4.47442e-05	4.23135e-05	4.50312e-05	4.91238e-05	5.34078e-05	5.7262e-05	4.95005e-05	5.64623e-05	4.96031e-05	6.78509e-05	Bacteria	Bacteroidetes	Cytophagia	Cytophagales	Cyclobacteriaceae	undef
K00615	transketolase [EC:2.2.1.1]	4.0068e-05	4.47442e-05	4.23135e-05	4.50312e-05	4.91238e-05	5.34078e-05	5.7262e-05	4.95005e-05	5.64623e-05	4.96031e-05	6.78509e-05	Bacteria	Bacteroidetes	Flavobacteriia	undef	undef	undef
K00615	transketolase [EC:2.2.1.1]	4.0068e-05	4.47442e-05	4.23135e-05	4.50312e-05	4.91238e-05	5.34078e-05	5.7262e-05	4.95005e-05	5.64623e-05	4.96031e-05	6.78509e-05	Bacteria	Bacteroidetes	Cytophagia	Cytophagales	Cytophagaceae	undef
K00615	transketolase [EC:2.2.1.1]	0	0	0	0	0	0	0	0	1.797e-08	1.84969e-08	3.87189e-08	Bacteria	Betaproteobacteria	Betaproteobacteria	Burkholderiales	Alcaligenaceae	Bordetella
K00615	transketolase [EC:2.2.1.1]	9.93138e-07	1.49785e-06	2.00319e-06	2.01412e-06	2.77779e-06	2.47343e-06	2.662e-06	2.4988e-06	1.76727e-06	1.1931e-06	2.02405e-06	Bacteria	Betaproteobacteria	Betaproteobacteria	Burkholderiales	Burkholderiaceae	Burkholderia
K00615	transketolase [EC:2.2.1.1]	2.55907e-07	2.28284e-07	2.2135e-07	1.80127e-07	3.81887e-07	2.68517e-07	2.45143e-07	2.67852e-07	4.15334e-07	2.43972e-07	5.40364e-07	Bacteria	Betaproteobacteria	Betaproteobacteria	Burkholderiales	Oxalobacteraceae	Herbaspirillum
K00615	transketolase [EC:2.2.1.1]	0	0	0	0	0	0	0	0	0	1.63047e-08	0	Bacteria	Betaproteobacteria	Betaproteobacteria	undef	undef	Kinetoplastibacterium
K00615	transketolase [EC:2.2.1.1]	0	0	0	0	0	1.35736e-08	0	1.23343e-08	1.58637e-08	0	0	Bacteria	Betaproteobacteria	Betaproteobacteria	Burkholderiales	Burkholderiaceae	Limnobacter
K00615	transketolase [EC:2.2.1.1]	0	0	0	8.20436e-08	0	0	0	0	0	0	3.47085e-08	Bacteria	Betaproteobacteria	Betaproteobacteria	Burkholderiales	Alcaligenaceae	Taylorella
K00615	transketolase [EC:2.2.1.1]	4.78961e-07	7.31569e-08	2.93051e-07	2.90469e-07	4.24234e-07	4.77343e-07	3.90425e-07	3.07975e-07	2.92554e-07	4.36488e-07	6.56467e-07	Bacteria	Betaproteobacteria	Betaproteobacteria	undef	undef	undef
K00615	transketolase [EC:2.2.1.1]	4.78961e-07	7.31569e-08	2.93051e-07	2.90469e-07	4.24234e-07	4.77343e-07	3.90425e-07	3.07975e-07	2.92554e-07	4.36488e-07	6.56467e-07	Bacteria	Betaproteobacteria	Betaproteobacteria	Burkholderiales	undef	undef
K00615	transketolase [EC:2.2.1.1]	0	0	3.63726e-09	0	6.95742e-09	3.81573e-09	0	2.08041e-09	0	0	0	Bacteria	Chlamydiae	Chlamydiia	Chlamydiales	undef	undef
K00615	transketolase [EC:2.2.1.1]	0	0	3.63726e-09	0	6.95742e-09	3.81573e-09	0	2.08041e-09	0	0	0	Bacteria	Chlamydiae	Chlamydiia	Chlamydiales	Chlamydiaceae	undef
K00615	transketolase [EC:2.2.1.1]	1.83489e-07	3.71368e-07	3.09912e-07	2.64277e-07	3.76009e-07	3.28579e-07	2.88847e-07	2.83536e-07	1.95325e-07	1.32156e-07	2.03921e-07	Bacteria	Chlorobi	Chlorobia	Chlorobiales	Chlorobiaceae	Chlorobium
K00615	transketolase [EC:2.2.1.1]	9.3711e-09	0	0	0	8.98646e-08	0	0	0	0	0	8.86494e-09	Bacteria	Chlorobi	Chlorobia	Chlorobiales	Chlorobiaceae	Chloroherpeton
K00615	transketolase [EC:2.2.1.1]	5.93112e-08	1.05624e-07	1.62483e-07	2.06082e-07	1.79301e-07	5.50835e-08	1.41997e-07	5.82675e-08	1.26427e-08	3.05713e-08	7.38784e-08	Bacteria	Chloroflexi	Ktedonobacteria	Ktedonobacterales	Ktedonobacteraceae	Ktedonobacter
K00615	transketolase [EC:2.2.1.1]	2.80608e-06	2.14545e-06	2.50278e-06	3.51725e-06	3.68583e-06	2.3064e-06	1.12998e-06	1.18993e-06	3.86923e-07	2.51047e-06	3.48853e-06	Bacteria	Chrysiogenetes	Chrysiogenetes	Chrysiogenales	Chrysiogenaceae	Desulfurispirillum
K00615	transketolase [EC:2.2.1.1]	3.67783e-08	0	4.03102e-08	3.69095e-08	2.57902e-08	1.83515e-08	5.7596e-08	2.10262e-08	1.00711e-08	2.50521e-08	5.38472e-08	Bacteria	Cyanobacteria	undef	Chroococcales	undef	Dactylococcopsis
K00615	transketolase [EC:2.2.1.1]	3.78336e-08	3.02417e-08	3.31013e-08	1.14536e-07	2.28935e-08	5.4456e-08	5.48066e-08	2.15148e-08	1.41123e-08	2.47798e-08	5.64417e-08	Bacteria	Cyanobacteria	undef	Chroococcales	undef	Gloeocapsa
K00615	transketolase [EC:2.2.1.1]	8.51918e-08	1.51848e-07	9.26441e-08	7.70515e-08	1.50537e-07	4.62051e-08	7.149e-08	1.34646e-07	2.21216e-07	1.63063e-07	1.23772e-07	Bacteria	Cyanobacteria	undef	Chroococcales	undef	Microcystis
K00615	transketolase [EC:2.2.1.1]	5.73458e-08	4.8377e-08	8.59415e-08	1.28456e-07	5.48243e-08	8.9529e-08	2.67506e-07	9.55405e-08	7.85203e-08	2.10726e-07	4.93269e-07	Bacteria	Cyanobacteria	undef	Oscillatoriales	undef	Moorea
K00615	transketolase [EC:2.2.1.1]	0.000123214	0.00015198	0.000135425	0.000121924	0.000167726	0.000167616	0.000156822	0.000182521	0.000158089	0.000151136	0.000132651	Bacteria	Cyanobacteria	undef	Prochlorales	Prochlorococcaceae	Prochlorococcus
K00615	transketolase [EC:2.2.1.1]	8.34498e-05	4.97792e-06	3.72242e-06	4.90817e-06	1.36832e-06	6.05272e-06	2.54902e-06	2.16136e-06	1.10361e-05	2.91366e-05	8.3779e-06	Bacteria	Cyanobacteria	undef	Chroococcales	undef	Synechococcus
K00615	transketolase [EC:2.2.1.1]	6.77507e-05	9.08886e-06	4.24633e-06	6.30277e-06	4.18102e-06	9.99347e-06	5.58358e-06	4.27398e-06	8.25135e-06	2.30108e-05	7.05153e-06	Bacteria	Cyanobacteria	undef	undef	undef	undef
K00615	transketolase [EC:2.2.1.1]	2.12498e-06	7.28682e-07	4.90018e-07	1.33531e-06	2.50336e-06	5.7719e-07	3.24423e-08	1.3456e-08	1.4495e-07	2.29486e-07	5.04593e-08	Bacteria	Deltaproteobacteria	Deltaproteobacteria	Bdellovibrionales	Bacteriovoracaceae	Bacteriovorax
K00615	transketolase [EC:2.2.1.1]	7.09932e-09	0	0	0	0	0	0	0	4.25255e-08	1.87596e-08	0	Bacteria	Deltaproteobacteria	Deltaproteobacteria	Bdellovibrionales	Bdellovibrionaceae	Bdellovibrio
K00615	transketolase [EC:2.2.1.1]	1.94364e-08	0	0	2.80019e-08	3.30752e-08	2.10832e-08	0	0	8.7121e-09	0	0	Bacteria	Deltaproteobacteria	Deltaproteobacteria	Desulfovibrionales	Desulfomicrobiaceae	Desulfomicrobium
K00615	transketolase [EC:2.2.1.1]	1.472e-06	1.75307e-06	1.77494e-06	2.16682e-06	3.08924e-06	1.73674e-06	9.52339e-07	1.43754e-06	1.24211e-06	8.39454e-07	9.5328e-07	Bacteria	Deltaproteobacteria	Deltaproteobacteria	Desulfovibrionales	Desulfovibrionaceae	Desulfovibrio
K00615	transketolase [EC:2.2.1.1]	8.01772e-06	9.19093e-06	1.20534e-05	1.37088e-05	1.26589e-05	8.78638e-06	1.0099e-05	8.74934e-06	5.90532e-06	7.78971e-06	1.00042e-05	Bacteria	Deltaproteobacteria	Deltaproteobacteria	undef	undef	undef
K00615	transketolase [EC:2.2.1.1]	8.01772e-06	9.19093e-06	1.20534e-05	1.37088e-05	1.26589e-05	8.78638e-06	1.0099e-05	8.74934e-06	5.90532e-06	7.78971e-06	1.00042e-05	Bacteria	Deltaproteobacteria	Deltaproteobacteria	Desulfovibrionales	undef	undef
K00615	transketolase [EC:2.2.1.1]	1.56362e-08	2.23858e-08	3.76565e-08	6.62814e-08	6.41417e-08	3.04169e-08	6.87539e-08	6.121e-08	3.02353e-08	3.95007e-08	9.46748e-08	Bacteria	Epsilonproteobacteria	Epsilonproteobacteria	Campylobacterales	Campylobacteraceae	Arcobacter
K00615	transketolase [EC:2.2.1.1]	4.25959e-08	7.71762e-08	5.50549e-08	0	1.30202e-07	8.08589e-08	1.94209e-07	6.71784e-08	8.01909e-08	0	2.79246e-08	Bacteria	Epsilonproteobacteria	Epsilonproteobacteria	Campylobacterales	Campylobacteraceae	Campylobacter
K00615	transketolase [EC:2.2.1.1]	3.10488e-08	6.91905e-08	1.26219e-07	1.05784e-07	1.7051e-07	1.74946e-07	2.06058e-07	1.85573e-07	1.90011e-07	6.05958e-08	1.11161e-07	Bacteria	Epsilonproteobacteria	Epsilonproteobacteria	Campylobacterales	Helicobacteraceae	Helicobacter
K00615	transketolase [EC:2.2.1.1]	0	0	0	0	0	0	4.38126e-08	0	0	0	0	Bacteria	Epsilonproteobacteria	Epsilonproteobacteria	Campylobacterales	Helicobacteraceae	Sulfurimonas
K00615	transketolase [EC:2.2.1.1]	0	0	2.30706e-08	0	0	0	2.21149e-08	2.19929e-08	0	0	0	Bacteria	Epsilonproteobacteria	Epsilonproteobacteria	Campylobacterales	undef	undef
K00615	transketolase [EC:2.2.1.1]	2.47415e-06	1.306e-06	1.2912e-06	2.25477e-06	4.56016e-07	1.21681e-06	1.76723e-06	1.11578e-06	4.57996e-07	3.16027e-06	4.42335e-06	Bacteria	Firmicutes	Clostridia	Clostridiales	Clostridiales Family XI. Incertae Sedis	Anaerococcus
K00615	transketolase [EC:2.2.1.1]	4.57106e-07	4.26244e-07	4.94404e-07	7.61616e-07	6.9714e-07	4.32913e-07	1.82669e-07	2.27398e-07	2.31718e-08	2.2318e-07	1.97357e-07	Bacteria	Firmicutes	Bacilli	Bacillales	Bacillaceae	Bacillus
K00615	transketolase [EC:2.2.1.1]	2.28563e-08	4.38476e-08	5.90833e-08	5.17227e-08	1.62332e-07	1.14048e-07	8.3821e-08	8.78644e-08	1.82548e-08	1.34215e-08	3.49625e-08	Bacteria	Firmicutes	Clostridia	Clostridiales	Lachnospiraceae	Butyrivibrio
K00615	transketolase [EC:2.2.1.1]	1.1746e-06	7.52704e-07	7.75896e-07	2.19242e-06	1.47532e-06	5.2484e-07	5.64791e-07	2.80013e-07	8.87125e-08	1.06809e-06	2.37949e-06	Bacteria	Firmicutes	Clostridia	Thermoanaerobacterales	Thermoanaerobacterales Family III. Incertae Sedis	Caldicellulosiruptor
K00615	transketolase [EC:2.2.1.1]	0	0	0	0	0	0	8.84597e-09	1.31958e-08	0	0	0	Bacteria	Firmicutes	Clostridia	Clostridiales	Clostridiaceae	Candidatus Arthromitus
K00615	transketolase [EC:2.2.1.1]	3.06142e-07	6.86879e-07	5.22399e-07	1.10011e-06	7.99168e-07	6.43808e-07	1.00637e-06	4.85066e-07	4.99208e-07	5.25783e-07	1.44284e-06	Bacteria	Firmicutes	Clostridia	Clostridiales	Clostridiaceae	Clostridium
K00615	transketolase [EC:2.2.1.1]	0	0	4.84483e-08	6.65899e-08	1.87218e-08	0	2.06406e-08	0	0	0	1.7065e-08	Bacteria	Firmicutes	Erysipelotrichia	Erysipelotrichales	Erysipelotrichaceae	Coprobacillus
K00615	transketolase [EC:2.2.1.1]	4.18387e-08	4.21695e-08	7.2232e-08	1.15543e-07	1.12875e-07	9.13833e-08	1.51608e-07	1.16816e-07	1.99586e-07	7.97973e-08	1.67998e-07	Bacteria	Firmicutes	Clostridia	Clostridiales	Peptococcaceae	Desulfitobacterium
K00615	transketolase [EC:2.2.1.1]	4.99983e-09	0	0	0	0	0	4.24768e-09	0	0	1.42604e-08	1.40474e-08	Bacteria	Firmicutes	Bacilli	Lactobacillales	Enterococcaceae	Enterococcus
K00615	transketolase [EC:2.2.1.1]	0	0	4.91504e-08	0	1.22001e-07	0	7.91185e-08	1.30448e-07	6.56728e-08	0	7.94513e-08	Bacteria	Firmicutes	Clostridia	Clostridiales	Eubacteriaceae	Eubacterium
K00615	transketolase [EC:2.2.1.1]	5.74034e-09	0	0	1.83556e-08	2.19329e-08	8.56173e-09	3.69824e-08	0	1.22804e-07	2.19945e-07	2.61855e-07	Bacteria	Firmicutes	Clostridia	Clostridiales	Clostridiales Family XI. Incertae Sedis	Finegoldia
K00615	transketolase [EC:2.2.1.1]	1.51509e-06	6.37056e-06	5.53055e-06	6.40713e-06	6.02149e-06	6.79931e-06	8.23424e-06	7.39976e-06	1.33886e-05	5.44245e-06	4.94458e-06	Bacteria	Firmicutes	Bacilli	Lactobacillales	Carnobacteriaceae	Granulicatella
K00615	transketolase [EC:2.2.1.1]	7.05485e-07	9.98751e-08	6.49024e-08	5.04498e-08	1.58164e-07	8.72665e-08	8.93777e-08	1.67312e-07	1.58364e-07	6.02196e-08	0	Bacteria	Firmicutes	Clostridia	Halanaerobiales	Halobacteroidaceae	Halobacteroides
K00615	transketolase [EC:2.2.1.1]	8.10057e-07	3.31873e-07	2.67301e-07	2.60852e-07	3.37388e-07	2.85197e-07	3.01359e-07	3.48922e-07	1.01894e-06	3.98481e-07	4.57385e-08	Bacteria	Firmicutes	Clostridia	Halanaerobiales	Halanaerobiaceae	Halothermothrix
K00615	transketolase [EC:2.2.1.1]	4.84712e-08	1.80808e-07	9.18847e-08	7.15355e-08	1.88832e-07	1.13919e-07	6.4057e-08	9.55555e-08	0	0	0	Bacteria	Firmicutes	Bacilli	Lactobacillales	Lactobacillaceae	Lactobacillus
K00615	transketolase [EC:2.2.1.1]	0	5.54861e-08	2.93626e-08	4.19097e-08	8.08441e-08	8.21423e-08	0	2.33258e-08	0	0	0	Bacteria	Firmicutes	Clostridia	Clostridiales	Clostridiales Family XI. Incertae Sedis	Peptoniphilus
K00615	transketolase [EC:2.2.1.1]	0	0	0	0	0	0	0	0	0	1.47088e-08	2.17337e-08	Bacteria	Firmicutes	Negativicutes	Selenomonadales	Acidaminococcaceae	Phascolarctobacterium
K00615	transketolase [EC:2.2.1.1]	0	3.10263e-08	7.8836e-09	1.7731e-08	2.61717e-08	0	0	0	0	0	0	Bacteria	Firmicutes	Bacilli	Bacillales	Bacillaceae	Salimicrobium
K00615	transketolase [EC:2.2.1.1]	4.22809e-08	4.58007e-08	8.09861e-08	1.34347e-07	1.43321e-07	3.98484e-08	0	0	5.53586e-09	3.50032e-08	5.52846e-08	Bacteria	Firmicutes	Bacilli	Bacillales	Staphylococcaceae	Staphylococcus
K00615	transketolase [EC:2.2.1.1]	9.11185e-08	2.96615e-07	1.80213e-07	1.58968e-07	8.9848e-07	5.57319e-07	2.66318e-07	2.57692e-07	1.71441e-07	9.75871e-08	1.72761e-07	Bacteria	Firmicutes	Bacilli	Lactobacillales	Enterococcaceae	Tetragenococcus
K00615	transketolase [EC:2.2.1.1]	7.64211e-06	9.44555e-06	9.14532e-06	1.02353e-05	9.90278e-06	9.42931e-06	9.79883e-06	9.35411e-06	1.1695e-05	1.12336e-05	1.26743e-05	Bacteria	Firmicutes	Clostridia	Thermoanaerobacterales	undef	undef
K00615	transketolase [EC:2.2.1.1]	7.64211e-06	9.44555e-06	9.14532e-06	1.02353e-05	9.90278e-06	9.42931e-06	9.79883e-06	9.35411e-06	1.1695e-05	1.12336e-05	1.26743e-05	Bacteria	Firmicutes	Bacilli	Bacillales	undef	undef
K00615	transketolase [EC:2.2.1.1]	7.64211e-06	9.44555e-06	9.14532e-06	1.02353e-05	9.90278e-06	9.42931e-06	9.79883e-06	9.35411e-06	1.1695e-05	1.12336e-05	1.26743e-05	Bacteria	Firmicutes	undef	undef	undef	undef
K00615	transketolase [EC:2.2.1.1]	7.64211e-06	9.44555e-06	9.14532e-06	1.02353e-05	9.90278e-06	9.42931e-06	9.79883e-06	9.35411e-06	1.1695e-05	1.12336e-05	1.26743e-05	Bacteria	Firmicutes	Clostridia	undef	undef	undef
K00615	transketolase [EC:2.2.1.1]	7.64211e-06	9.44555e-06	9.14532e-06	1.02353e-05	9.90278e-06	9.42931e-06	9.79883e-06	9.35411e-06	1.1695e-05	1.12336e-05	1.26743e-05	Bacteria	Firmicutes	Bacilli	Bacillales	Bacillaceae	undef
K00615	transketolase [EC:2.2.1.1]	7.64211e-06	9.44555e-06	9.14532e-06	1.02353e-05	9.90278e-06	9.42931e-06	9.79883e-06	9.35411e-06	1.1695e-05	1.12336e-05	1.26743e-05	Bacteria	Firmicutes	Clostridia	Clostridiales	undef	undef
K00615	transketolase [EC:2.2.1.1]	7.64211e-06	9.44555e-06	9.14532e-06	1.02353e-05	9.90278e-06	9.42931e-06	9.79883e-06	9.35411e-06	1.1695e-05	1.12336e-05	1.26743e-05	Bacteria	Firmicutes	Clostridia	Clostridiales	Clostridiaceae	undef
K00615	transketolase [EC:2.2.1.1]	7.64211e-06	9.44555e-06	9.14532e-06	1.02353e-05	9.90278e-06	9.42931e-06	9.79883e-06	9.35411e-06	1.1695e-05	1.12336e-05	1.26743e-05	Bacteria	Firmicutes	Clostridia	Clostridiales	Lachnospiraceae	undef
K00615	transketolase [EC:2.2.1.1]	7.64211e-06	9.44555e-06	9.14532e-06	1.02353e-05	9.90278e-06	9.42931e-06	9.79883e-06	9.35411e-06	1.1695e-05	1.12336e-05	1.26743e-05	Bacteria	Firmicutes	Negativicutes	Selenomonadales	Veillonellaceae	undef
K00615	transketolase [EC:2.2.1.1]	7.64211e-06	9.44555e-06	9.14532e-06	1.02353e-05	9.90278e-06	9.42931e-06	9.79883e-06	9.35411e-06	1.1695e-05	1.12336e-05	1.26743e-05	Bacteria	Firmicutes	Clostridia	Clostridiales	Peptostreptococcaceae	undef
K00615	transketolase [EC:2.2.1.1]	7.64211e-06	9.44555e-06	9.14532e-06	1.02353e-05	9.90278e-06	9.42931e-06	9.79883e-06	9.35411e-06	1.1695e-05	1.12336e-05	1.26743e-05	Bacteria	Firmicutes	Bacilli	Bacillales	Paenibacillaceae	undef
K00615	transketolase [EC:2.2.1.1]	2.14605e-08	0	1.47934e-08	7.03827e-08	9.64672e-09	2.71587e-08	2.83611e-08	0	2.85667e-08	4.20063e-08	6.25283e-08	Bacteria	Firmicutes	Negativicutes	Selenomonadales	Veillonellaceae	Veillonella
K00615	transketolase [EC:2.2.1.1]	7.47694e-09	0	0	1.22608e-08	8.96256e-09	0	4.94057e-09	0	8.53095e-09	1.17081e-08	1.63388e-08	Bacteria	Fusobacteria	Fusobacteriia	Fusobacteriales	Fusobacteriaceae	Fusobacterium
K00615	transketolase [EC:2.2.1.1]	0	0	3.42997e-08	5.14543e-08	0	0	5.14111e-09	1.53382e-08	9.86358e-09	1.01528e-08	9.44558e-09	Bacteria	Fusobacteria	Fusobacteriia	Fusobacteriales	Leptotrichiaceae	Leptotrichia
K00615	transketolase [EC:2.2.1.1]	1.43219e-07	1.86559e-07	2.08419e-07	2.15716e-07	2.47975e-07	1.07405e-07	2.01538e-07	1.79512e-07	7.46431e-08	8.30616e-08	1.79666e-07	Bacteria	Fusobacteria	Fusobacteriia	Fusobacteriales	Leptotrichiaceae	Sebaldella
K00615	transketolase [EC:2.2.1.1]	1.80213e-08	5.37789e-08	3.32851e-08	6.00419e-08	5.50853e-08	7.40448e-08	6.2299e-08	2.64245e-08	1.43932e-08	0	8.20684e-08	Bacteria	Fusobacteria	Fusobacteriia	Fusobacteriales	Leptotrichiaceae	undef
K00615	transketolase [EC:2.2.1.1]	0	0	0	0	0	0	1.88162e-08	1.50307e-08	5.65888e-08	9.89496e-08	0	Bacteria	Gammaproteobacteria	Gammaproteobacteria	Oceanospirillales	Alcanivoracaceae	Alcanivorax
K00615	transketolase [EC:2.2.1.1]	2.71598e-08	0	0	1.04143e-08	1.64943e-08	3.13833e-08	1.46878e-08	0	4.10616e-08	3.64645e-08	0	Bacteria	Gammaproteobacteria	Gammaproteobacteria	Alteromonadales	Alteromonadaceae	Alteromonas
K00615	transketolase [EC:2.2.1.1]	0	0	0	0	1.2712e-07	0	0	0	6.01037e-08	0	0	Bacteria	Gammaproteobacteria	Gammaproteobacteria	Enterobacteriales	Enterobacteriaceae	Buchnera
K00615	transketolase [EC:2.2.1.1]	1.91115e-06	2.52954e-06	2.27648e-06	2.75919e-06	3.92887e-06	3.29738e-06	3.0176e-06	2.57313e-06	2.8895e-06	2.13281e-06	3.27376e-06	Bacteria	Gammaproteobacteria	Gammaproteobacteria	undef	undef	Congregibacter
K00615	transketolase [EC:2.2.1.1]	2.35716e-08	2.9375e-08	3.79987e-08	4.64294e-08	8.81443e-08	1.61214e-07	1.07756e-07	4.39989e-08	7.24244e-08	4.13611e-08	5.5261e-08	Bacteria	Gammaproteobacteria	Gammaproteobacteria	Thiotrichales	Piscirickettsiaceae	Cycloclasticus
K00615	transketolase [EC:2.2.1.1]	0	0	0	0	4.99988e-09	0	0	0	0	0	0	Bacteria	Gammaproteobacteria	Gammaproteobacteria	Thiotrichales	undef	Fangia
K00615	transketolase [EC:2.2.1.1]	1.34256e-06	1.31354e-06	7.24642e-07	5.66682e-07	1.09595e-06	1.41991e-06	1.29743e-06	1.2241e-06	3.31333e-06	5.09445e-06	1.32022e-06	Bacteria	Gammaproteobacteria	Gammaproteobacteria	Alteromonadales	Alteromonadaceae	Glaciecola
K00615	transketolase [EC:2.2.1.1]	1.19422e-08	0	9.4427e-09	0	5.6839e-09	1.4478e-08	1.04441e-08	1.73108e-08	4.4083e-08	3.32192e-08	7.67542e-09	Bacteria	Gammaproteobacteria	Gammaproteobacteria	Alteromonadales	Alteromonadaceae	Marinobacter
K00615	transketolase [EC:2.2.1.1]	0	0	0	0	5.06755e-09	0	2.79346e-09	0	0	0	1.5397e-09	Bacteria	Gammaproteobacteria	Gammaproteobacteria	Vibrionales	Vibrionaceae	Photobacterium
K00615	transketolase [EC:2.2.1.1]	8.77444e-09	0	0	0	0	0	0	0	0	0	2.03964e-08	Bacteria	Gammaproteobacteria	Gammaproteobacteria	Alteromonadales	Pseudoalteromonadaceae	Pseudoalteromonas
K00615	transketolase [EC:2.2.1.1]	6.12947e-05	5.30821e-05	5.48635e-05	5.72308e-05	6.29542e-05	8.23719e-05	7.1408e-05	9.12496e-05	0.00013502	0.00010649	7.70297e-05	Bacteria	Gammaproteobacteria	Gammaproteobacteria	undef	undef	undef
K00615	transketolase [EC:2.2.1.1]	6.12947e-05	5.30821e-05	5.48635e-05	5.72308e-05	6.29542e-05	8.23719e-05	7.1408e-05	9.12496e-05	0.00013502	0.00010649	7.70297e-05	Bacteria	Gammaproteobacteria	Gammaproteobacteria	Vibrionales	Vibrionaceae	undef
K00615	transketolase [EC:2.2.1.1]	6.12947e-05	5.30821e-05	5.48635e-05	5.72308e-05	6.29542e-05	8.23719e-05	7.1408e-05	9.12496e-05	0.00013502	0.00010649	7.70297e-05	Bacteria	Gammaproteobacteria	Gammaproteobacteria	Enterobacteriales	Enterobacteriaceae	undef
K00615	transketolase [EC:2.2.1.1]	6.12947e-05	5.30821e-05	5.48635e-05	5.72308e-05	6.29542e-05	8.23719e-05	7.1408e-05	9.12496e-05	0.00013502	0.00010649	7.70297e-05	Bacteria	Gammaproteobacteria	Gammaproteobacteria	Vibrionales	undef	undef
K00615	transketolase [EC:2.2.1.1]	6.12947e-05	5.30821e-05	5.48635e-05	5.72308e-05	6.29542e-05	8.23719e-05	7.1408e-05	9.12496e-05	0.00013502	0.00010649	7.70297e-05	Bacteria	Gammaproteobacteria	Gammaproteobacteria	Pseudomonadales	undef	undef
K00615	transketolase [EC:2.2.1.1]	5.7393e-08	0	6.45022e-09	0	6.27088e-08	1.07815e-07	3.44991e-08	1.3464e-07	2.62722e-07	7.4336e-08	4.34138e-08	Bacteria	Gammaproteobacteria	Gammaproteobacteria	Vibrionales	Vibrionaceae	Vibrio
K00615	transketolase [EC:2.2.1.1]	1.06867e-06	8.49188e-07	8.15859e-07	1.23537e-06	4.23895e-07	6.19974e-07	9.08972e-07	5.91043e-07	2.93194e-07	1.72556e-06	1.9423e-06	Bacteria	Ignavibacteriae	Ignavibacteria	Ignavibacteriales	Ignavibacteriaceae	Ignavibacterium
K00615	transketolase [EC:2.2.1.1]	7.92892e-07	1.37274e-06	1.51625e-06	2.01671e-06	1.48249e-06	1.39257e-06	1.61206e-06	1.35986e-06	1.24916e-06	9.55347e-07	8.82074e-07	Bacteria	Ignavibacteriae	Ignavibacteria	Ignavibacteriales	Melioribacteraceae	Melioribacter
K00615	transketolase [EC:2.2.1.1]	2.86928e-07	4.70866e-07	5.46802e-07	5.04013e-07	5.13858e-07	4.43418e-07	6.70951e-07	5.2957e-07	6.01415e-07	4.69257e-07	4.30277e-07	Bacteria	Ignavibacteriae	Ignavibacteria	Ignavibacteriales	Ignavibacteriaceae	undef
K00615	transketolase [EC:2.2.1.1]	5.04762e-06	4.8041e-06	3.5455e-06	3.83763e-06	6.25992e-06	5.6063e-06	5.1866e-06	5.46791e-06	6.87894e-06	3.27154e-06	3.34447e-06	Bacteria	Marinimicrobia	undef	undef	undef	undef
K00615	transketolase [EC:2.2.1.1]	8.32215e-08	9.14297e-08	7.69561e-08	8.30838e-08	1.57904e-07	1.25444e-07	1.53359e-07	1.5862e-07	2.34555e-07	7.8578e-08	2.40387e-07	Bacteria	Nitrospirae	Nitrospira	Nitrospirales	Nitrospiraceae	Thermodesulfovibrio
K00615	transketolase [EC:2.2.1.1]	2.58239e-06	1.13771e-06	9.17213e-07	1.41554e-06	1.67884e-06	1.77893e-06	8.23856e-07	1.17473e-06	1.06524e-06	9.23644e-07	1.40364e-06	Bacteria	Planctomycetes	Planctomycetia	Candidatus Brocadiales	Candidatus Brocadiaceae	Candidatus Kuenenia
K00615	transketolase [EC:2.2.1.1]	9.91402e-08	9.02485e-08	1.2258e-07	1.61075e-07	1.11654e-07	6.12356e-08	0	3.89513e-08	0	0	4.31765e-08	Bacteria	Planctomycetes	Planctomycetia	Planctomycetales	Planctomycetaceae	undef
K00615	transketolase [EC:2.2.1.1]	4.50534e-08	0	0	0	0	0	2.23276e-08	5.32905e-08	0	0	0	Bacteria	Spirochaetes	Spirochaetia	Spirochaetales	Brachyspiraceae	Brachyspira
K00615	transketolase [EC:2.2.1.1]	1.32808e-06	2.80552e-06	3.1992e-06	3.11757e-06	3.20956e-06	2.96397e-06	3.91696e-06	3.41788e-06	2.89837e-06	1.52132e-06	2.71449e-06	Bacteria	Spirochaetes	Spirochaetia	Spirochaetales	Leptospiraceae	Leptospira
K00615	transketolase [EC:2.2.1.1]	0	0	0	0	4.38792e-08	0	0	0	0	0	0	Bacteria	undef	undef	undef	undef	Candidatus Methylomirabilis
K00615	transketolase [EC:2.2.1.1]	0.000120454	0.000132426	0.000137345	0.000155916	0.000154028	0.00014387	0.000151554	0.000150482	0.000170408	0.000174593	0.000148458	Bacteria	undef	undef	undef	undef	undef
K00615	transketolase [EC:2.2.1.1]	2.78382e-07	2.5544e-07	1.93378e-07	1.25322e-07	1.60151e-07	3.49131e-07	5.42914e-07	6.36632e-07	4.51413e-06	1.4403e-06	6.72451e-07	Bacteria	Verrucomicrobia	Opitutae	Puniceicoccales	Puniceicoccaceae	Coraliomargarita
K00615	transketolase [EC:2.2.1.1]	8.40867e-07	4.03247e-07	4.47561e-07	4.50901e-07	4.52495e-07	9.43662e-07	7.68398e-07	7.82047e-07	2.49122e-06	3.96957e-06	1.47131e-06	Bacteria	Verrucomicrobia	undef	undef	undef	undef
K00615	transketolase [EC:2.2.1.1]	8.40867e-07	4.03247e-07	4.47561e-07	4.50901e-07	4.52495e-07	9.43662e-07	7.68398e-07	7.82047e-07	2.49122e-06	3.96957e-06	1.47131e-06	Bacteria	Verrucomicrobia	Verrucomicrobiae	Verrucomicrobiales	undef	undef
K00615	transketolase [EC:2.2.1.1]	9.89905e-09	0	0	0	8.89944e-09	0	1.19919e-08	5.42079e-08	4.85663e-07	9.55891e-08	0	Bacteria	Verrucomicrobia	Verrucomicrobiae	Verrucomicrobiales	Verrucomicrobiaceae	Verrucomicrobium
K00647	3-oxoacyl-[acyl-carrier-protein] synthase I [EC:2.3.1.41]	7.4304e-08	7.7368e-08	8.18844e-08	6.49305e-08	2.65877e-07	7.87438e-08	1.69502e-07	6.6736e-08	4.11236e-08	7.93677e-08	1.86966e-07	Bacteria	Alphaproteobacteria	Alphaproteobacteria	undef	undef	Candidatus Pelagibacter
K00647	3-oxoacyl-[acyl-carrier-protein] synthase I [EC:2.3.1.41]	2.96554e-07	0	4.28224e-07	2.6603e-07	1.28483e-07	3.34548e-07	2.29703e-07	9.20185e-07	3.25025e-06	7.45516e-07	1.61574e-07	Bacteria	Alphaproteobacteria	Alphaproteobacteria	undef	undef	Candidatus Puniceispirillum
K00647	3-oxoacyl-[acyl-carrier-protein] synthase I [EC:2.3.1.41]	3.44526e-09	0	0	0	0	0	0	0	6.55155e-09	0	0	Bacteria	Alphaproteobacteria	Alphaproteobacteria	Rhodobacterales	Rhodobacteraceae	Roseibium
K00647	3-oxoacyl-[acyl-carrier-protein] synthase I [EC:2.3.1.41]	0	0	0	0	0	0	0	1.23911e-08	0	0	0	Bacteria	Alphaproteobacteria	Alphaproteobacteria	Rhodobacterales	Rhodobacteraceae	Roseobacter
K00647	3-oxoacyl-[acyl-carrier-protein] synthase I [EC:2.3.1.41]	0	0	0	0	0	0	0	0	4.82449e-08	0	0	Bacteria	Alphaproteobacteria	Alphaproteobacteria	Rhodobacterales	Rhodobacteraceae	Roseovarius
K00647	3-oxoacyl-[acyl-carrier-protein] synthase I [EC:2.3.1.41]	0.000207542	0.00027307	0.000257841	0.000275358	0.000279584	0.000294381	0.00028536	0.000287071	0.000374907	0.000313356	0.0002974	Bacteria	Alphaproteobacteria	Alphaproteobacteria	Rhodobacterales	Rhodobacteraceae	undef
K00647	3-oxoacyl-[acyl-carrier-protein] synthase I [EC:2.3.1.41]	0.000207542	0.00027307	0.000257841	0.000275358	0.000279584	0.000294381	0.00028536	0.000287071	0.000374907	0.000313356	0.0002974	Bacteria	Alphaproteobacteria	Alphaproteobacteria	undef	undef	undef
K00647	3-oxoacyl-[acyl-carrier-protein] synthase I [EC:2.3.1.41]	0.000207542	0.00027307	0.000257841	0.000275358	0.000279584	0.000294381	0.00028536	0.000287071	0.000374907	0.000313356	0.0002974	Bacteria	Alphaproteobacteria	Alphaproteobacteria	Rhizobiales	undef	undef
K00647	3-oxoacyl-[acyl-carrier-protein] synthase I [EC:2.3.1.41]	0	0	0	0	0	0	0	0	0	6.74366e-09	0	Bacteria	Betaproteobacteria	Betaproteobacteria	undef	undef	undef
K00647	3-oxoacyl-[acyl-carrier-protein] synthase I [EC:2.3.1.41]	3.19897e-08	0	0	4.81372e-08	0	0	0	0	0	0	1.02801e-08	Bacteria	Chloroflexi	Chloroflexia	Chloroflexales	Roseiflexaceae	Roseiflexus
K00647	3-oxoacyl-[acyl-carrier-protein] synthase I [EC:2.3.1.41]	0	0	0	0	1.56015e-08	0	0	0	0	0	0	Bacteria	Deltaproteobacteria	Deltaproteobacteria	Myxococcales	Nannocystaceae	Plesiocystis
K00647	3-oxoacyl-[acyl-carrier-protein] synthase I [EC:2.3.1.41]	6.94156e-09	0	0	0	1.35213e-08	1.88243e-08	1.75577e-08	3.02853e-09	7.05281e-08	9.30332e-08	1.2693e-08	Bacteria	Gammaproteobacteria	Gammaproteobacteria	Alteromonadales	Alteromonadaceae	Alteromonas
K00647	3-oxoacyl-[acyl-carrier-protein] synthase I [EC:2.3.1.41]	1.39175e-08	1.48329e-08	2.63827e-08	3.1951e-08	3.12802e-08	6.66771e-08	4.59815e-08	1.48616e-08	2.24958e-08	1.36209e-08	7.60322e-09	Bacteria	Gammaproteobacteria	Gammaproteobacteria	Thiotrichales	Piscirickettsiaceae	Cycloclasticus
K00647	3-oxoacyl-[acyl-carrier-protein] synthase I [EC:2.3.1.41]	2.11746e-08	0	0	0	1.67009e-08	2.64504e-08	1.4964e-08	3.2035e-08	6.09137e-08	4.63346e-08	1.14048e-08	Bacteria	Gammaproteobacteria	Gammaproteobacteria	Alteromonadales	Alteromonadaceae	Marinobacter
K00647	3-oxoacyl-[acyl-carrier-protein] synthase I [EC:2.3.1.41]	0	0	0	0	0	0	0	2.05267e-08	5.28006e-09	0	5.0563e-09	Bacteria	Gammaproteobacteria	Gammaproteobacteria	Alteromonadales	Pseudoalteromonadaceae	Pseudoalteromonas
K00647	3-oxoacyl-[acyl-carrier-protein] synthase I [EC:2.3.1.41]	0	0	0	0	1.45974e-08	1.57257e-07	2.29908e-08	0	0	0	0	Bacteria	Gammaproteobacteria	Gammaproteobacteria	Oceanospirillales	Oceanospirillaceae	Thalassolituus
K00647	3-oxoacyl-[acyl-carrier-protein] synthase I [EC:2.3.1.41]	4.18395e-05	3.91493e-05	3.97186e-05	3.86385e-05	4.62682e-05	5.76188e-05	5.77828e-05	6.90873e-05	9.66761e-05	7.05355e-05	5.16965e-05	Bacteria	Gammaproteobacteria	Gammaproteobacteria	undef	undef	undef
K00647	3-oxoacyl-[acyl-carrier-protein] synthase I [EC:2.3.1.41]	4.18395e-05	3.91493e-05	3.97186e-05	3.86385e-05	4.62682e-05	5.76188e-05	5.77828e-05	6.90873e-05	9.66761e-05	7.05355e-05	5.16965e-05	Bacteria	Gammaproteobacteria	Gammaproteobacteria	Alteromonadales	Alteromonadaceae	undef
K00647	3-oxoacyl-[acyl-carrier-protein] synthase I [EC:2.3.1.41]	4.18395e-05	3.91493e-05	3.97186e-05	3.86385e-05	4.62682e-05	5.76188e-05	5.77828e-05	6.90873e-05	9.66761e-05	7.05355e-05	5.16965e-05	Bacteria	Gammaproteobacteria	Gammaproteobacteria	Pseudomonadales	undef	undef
K00647	3-oxoacyl-[acyl-carrier-protein] synthase I [EC:2.3.1.41]	4.18395e-05	3.91493e-05	3.97186e-05	3.86385e-05	4.62682e-05	5.76188e-05	5.77828e-05	6.90873e-05	9.66761e-05	7.05355e-05	5.16965e-05	Bacteria	Gammaproteobacteria	Gammaproteobacteria	Pseudomonadales	Pseudomonadaceae	undef
K00647	3-oxoacyl-[acyl-carrier-protein] synthase I [EC:2.3.1.41]	4.18395e-05	3.91493e-05	3.97186e-05	3.86385e-05	4.62682e-05	5.76188e-05	5.77828e-05	6.90873e-05	9.66761e-05	7.05355e-05	5.16965e-05	Bacteria	Gammaproteobacteria	Gammaproteobacteria	Alteromonadales	undef	undef
K00647	3-oxoacyl-[acyl-carrier-protein] synthase I [EC:2.3.1.41]	4.18395e-05	3.91493e-05	3.97186e-05	3.86385e-05	4.62682e-05	5.76188e-05	5.77828e-05	6.90873e-05	9.66761e-05	7.05355e-05	5.16965e-05	Bacteria	Gammaproteobacteria	Gammaproteobacteria	Pasteurellales	Pasteurellaceae	undef
K00647	3-oxoacyl-[acyl-carrier-protein] synthase I [EC:2.3.1.41]	4.05926e-08	0	8.39451e-09	0	3.85789e-08	4.15159e-08	2.87385e-08	9.25989e-08	9.13065e-08	2.58796e-08	1.2672e-08	Bacteria	Gammaproteobacteria	Gammaproteobacteria	Vibrionales	Vibrionaceae	Vibrio
K00647	3-oxoacyl-[acyl-carrier-protein] synthase I [EC:2.3.1.41]	2.76515e-05	2.91571e-05	2.92986e-05	3.1974e-05	3.15982e-05	3.70086e-05	3.7191e-05	3.53985e-05	4.57032e-05	4.26344e-05	3.9634e-05	Bacteria	undef	undef	undef	undef	undef
K00647	3-oxoacyl-[acyl-carrier-protein] synthase I [EC:2.3.1.41]	1.89905e-06	1.29538e-06	1.04741e-06	1.21777e-06	1.17848e-06	1.6653e-06	1.60711e-06	1.9076e-06	3.88442e-06	5.68402e-06	2.67048e-06	Bacteria	Verrucomicrobia	undef	undef	undef	undef
K00647	3-oxoacyl-[acyl-carrier-protein] synthase I [EC:2.3.1.41]	1.89905e-06	1.29538e-06	1.04741e-06	1.21777e-06	1.17848e-06	1.6653e-06	1.60711e-06	1.9076e-06	3.88442e-06	5.68402e-06	2.67048e-06	Bacteria	Verrucomicrobia	Opitutae	undef	Opitutaceae	undef
K00647	3-oxoacyl-[acyl-carrier-protein] synthase I [EC:2.3.1.41]	1.89905e-06	1.29538e-06	1.04741e-06	1.21777e-06	1.17848e-06	1.6653e-06	1.60711e-06	1.9076e-06	3.88442e-06	5.68402e-06	2.67048e-06	Bacteria	Verrucomicrobia	Verrucomicrobiae	Verrucomicrobiales	undef	undef
K00666	fatty-acyl-CoA synthase [EC:6.2.1.-]	0	0	0	0	0	0	3.37755e-08	1.67946e-07	3.35894e-07	3.10159e-07	1.67547e-07	Bacteria	Actinobacteria	Actinobacteria	Actinomycetales	Nocardioidaceae	Aeromicrobium
K00666	fatty-acyl-CoA synthase [EC:6.2.1.-]	0	0	0	5.15989e-08	0	0	1.10778e-08	0	0	2.22133e-08	6.38764e-08	Bacteria	Actinobacteria	Actinobacteria	Actinomycetales	Pseudonocardiaceae	Amycolatopsis
K00666	fatty-acyl-CoA synthase [EC:6.2.1.-]	0	0	1.68516e-08	0	0	0	0	0	0	0	2.00328e-08	Bacteria	Actinobacteria	Actinobacteria	Actinomycetales	Mycobacteriaceae	Amycolicicoccus
K00666	fatty-acyl-CoA synthase [EC:6.2.1.-]	3.72979e-08	9.44093e-08	1.92829e-08	8.48619e-08	9.22118e-08	3.03436e-08	0	0	0	2.19018e-08	0	Bacteria	Actinobacteria	Actinobacteria	Actinomycetales	Micrococcaceae	Arthrobacter
K00666	fatty-acyl-CoA synthase [EC:6.2.1.-]	1.443e-06	7.95832e-07	5.29338e-07	3.11966e-07	1.64834e-06	6.81707e-07	3.13368e-07	4.51965e-07	7.35256e-07	2.44694e-07	9.17174e-09	Bacteria	Actinobacteria	Actinobacteria	Actinomycetales	Frankiaceae	Frankia
K00666	fatty-acyl-CoA synthase [EC:6.2.1.-]	1.37131e-06	1.62432e-06	1.20794e-06	1.72879e-06	2.35159e-06	1.73006e-06	7.69449e-07	7.79172e-07	2.17897e-06	1.48665e-06	8.81993e-07	Bacteria	Actinobacteria	Actinobacteria	Actinomycetales	Gordoniaceae	Gordonia
K00666	fatty-acyl-CoA synthase [EC:6.2.1.-]	1.18344e-06	1.12055e-06	1.30026e-06	1.07129e-06	1.91018e-06	1.9291e-06	1.03198e-06	2.03032e-06	3.86629e-06	3.24878e-06	9.96433e-07	Bacteria	Actinobacteria	Actinobacteria	Actinomycetales	Mycobacteriaceae	Mycobacterium
K00666	fatty-acyl-CoA synthase [EC:6.2.1.-]	0	0	0	0	5.39064e-09	3.25209e-08	9.96357e-08	3.37726e-07	7.59903e-07	9.16662e-07	2.37902e-07	Bacteria	Actinobacteria	Actinobacteria	Actinomycetales	Nocardioidaceae	Nocardioides
K00666	fatty-acyl-CoA synthase [EC:6.2.1.-]	8.32987e-08	9.98751e-08	6.69902e-08	3.30104e-08	1.0609e-07	1.12946e-07	9.1736e-08	9.00895e-08	2.65323e-07	7.88059e-08	2.14893e-08	Bacteria	Actinobacteria	Actinobacteria	Actinomycetales	Nocardiaceae	Rhodococcus
K00666	fatty-acyl-CoA synthase [EC:6.2.1.-]	2.34215e-07	1.77921e-07	1.67615e-07	2.27844e-07	2.38085e-07	2.37008e-07	1.1295e-07	4.21973e-08	1.10871e-07	2.08974e-07	2.24617e-07	Bacteria	Actinobacteria	Actinobacteria	Actinomycetales	Pseudonocardiaceae	Saccharomonospora
K00666	fatty-acyl-CoA synthase [EC:6.2.1.-]	1.41986e-08	0	0	0	0	0	0	0	0	0	0	Bacteria	Actinobacteria	Actinobacteria	Actinomycetales	Streptomycetaceae	Streptomyces
K00666	fatty-acyl-CoA synthase [EC:6.2.1.-]	1.19218e-07	0	0	0	7.47764e-08	7.21783e-08	9.61803e-08	1.12047e-07	9.80639e-08	0	0	Bacteria	Actinobacteria	Actinobacteria	Actinomycetales	Thermomonosporaceae	Thermomonospora
K00666	fatty-acyl-CoA synthase [EC:6.2.1.-]	1.83261e-05	1.06283e-05	9.93518e-06	1.14345e-05	1.33915e-05	1.8128e-05	9.9306e-06	1.09101e-05	1.83818e-05	2.04912e-05	1.13189e-05	Bacteria	Actinobacteria	Actinobacteria	Actinomycetales	undef	undef
K00666	fatty-acyl-CoA synthase [EC:6.2.1.-]	1.83261e-05	1.06283e-05	9.93518e-06	1.14345e-05	1.33915e-05	1.8128e-05	9.9306e-06	1.09101e-05	1.83818e-05	2.04912e-05	1.13189e-05	Bacteria	Actinobacteria	Actinobacteria	undef	undef	undef
K00666	fatty-acyl-CoA synthase [EC:6.2.1.-]	1.75865e-08	2.40985e-08	3.63687e-08	2.71907e-08	1.694e-08	2.99775e-08	1.86761e-08	2.72406e-08	5.58972e-08	2.65552e-08	1.37252e-08	Bacteria	Alphaproteobacteria	Alphaproteobacteria	Rhizobiales	Rhizobiaceae	Agrobacterium
K00666	fatty-acyl-CoA synthase [EC:6.2.1.-]	1.56306e-06	1.58884e-06	1.50153e-06	1.72316e-06	1.43569e-06	1.48003e-06	1.16799e-06	1.17712e-06	2.25431e-06	2.26296e-06	1.14757e-06	Bacteria	Alphaproteobacteria	Alphaproteobacteria	Rhodospirillales	Rhodospirillaceae	Azospirillum
K00666	fatty-acyl-CoA synthase [EC:6.2.1.-]	1.47127e-06	6.16219e-07	7.05654e-07	8.881e-07	5.1722e-07	1.28878e-06	1.5856e-06	1.72318e-06	3.196e-06	2.40811e-06	9.40459e-07	Bacteria	Alphaproteobacteria	Alphaproteobacteria	Rhizobiales	Bradyrhizobiaceae	Bradyrhizobium
K00666	fatty-acyl-CoA synthase [EC:6.2.1.-]	0	0	0	0	0	0	0	2.44093e-08	4.71478e-08	0	0	Bacteria	Alphaproteobacteria	Alphaproteobacteria	Caulobacterales	Caulobacteraceae	Brevundimonas
K00666	fatty-acyl-CoA synthase [EC:6.2.1.-]	1.71712e-07	0	0	7.81824e-08	0	0	0	0	0	6.11425e-08	4.09161e-08	Bacteria	Alphaproteobacteria	Alphaproteobacteria	Rhodospirillales	Rhodospirillaceae	Caenispirillum
K00666	fatty-acyl-CoA synthase [EC:6.2.1.-]	1.05863e-05	3.86363e-06	4.8955e-06	8.89011e-06	2.14136e-06	4.8041e-06	6.44277e-06	3.81035e-06	2.0773e-06	6.13167e-06	1.5024e-05	Bacteria	Alphaproteobacteria	Alphaproteobacteria	undef	undef	Candidatus Pelagibacter
K00666	fatty-acyl-CoA synthase [EC:6.2.1.-]	6.08077e-06	3.26535e-06	3.84715e-06	2.93034e-06	2.06466e-06	5.04356e-06	4.3351e-06	6.97771e-06	2.69299e-05	1.85195e-05	6.3127e-06	Bacteria	Alphaproteobacteria	Alphaproteobacteria	undef	undef	Candidatus Puniceispirillum
K00666	fatty-acyl-CoA synthase [EC:6.2.1.-]	5.97701e-07	3.02467e-07	2.17604e-07	3.93527e-07	5.30831e-08	3.91501e-07	6.7019e-07	7.85699e-07	2.2279e-07	5.38e-07	6.59709e-07	Bacteria	Alphaproteobacteria	Alphaproteobacteria	Caulobacterales	Caulobacteraceae	Caulobacter
K00666	fatty-acyl-CoA synthase [EC:6.2.1.-]	3.7387e-08	0	0	0	3.27741e-08	6.91809e-08	4.00286e-08	2.28561e-08	9.73973e-08	5.90887e-08	0	Bacteria	Alphaproteobacteria	Alphaproteobacteria	Rhodobacterales	Rhodobacteraceae	Citreicella
K00666	fatty-acyl-CoA synthase [EC:6.2.1.-]	8.25622e-09	0	3.44828e-09	0	6.74584e-09	1.29861e-07	1.08416e-07	1.21001e-07	4.85167e-07	2.5904e-07	3.85186e-08	Bacteria	Alphaproteobacteria	Alphaproteobacteria	Sphingomonadales	Sphingomonadaceae	Citromicrobium
K00666	fatty-acyl-CoA synthase [EC:6.2.1.-]	7.37627e-06	6.74509e-06	6.62369e-06	5.71349e-06	5.55679e-06	8.84777e-06	8.56998e-06	8.92429e-06	2.21042e-05	1.67937e-05	9.64432e-06	Bacteria	Alphaproteobacteria	Alphaproteobacteria	Sphingomonadales	Erythrobacteraceae	Erythrobacter
K00666	fatty-acyl-CoA synthase [EC:6.2.1.-]	0	0	0	0	0	2.76727e-09	7.33284e-09	2.51462e-09	3.17275e-08	1.47142e-08	1.85826e-09	Bacteria	Alphaproteobacteria	Alphaproteobacteria	Rhodobacterales	Hyphomonadaceae	Hyphomonas
K00666	fatty-acyl-CoA synthase [EC:6.2.1.-]	0	0	0	0	0	0	6.89296e-09	3.16337e-09	0	0	0	Bacteria	Alphaproteobacteria	Alphaproteobacteria	Kordiimonadales	Kordiimonadaceae	Kordiimonas
K00666	fatty-acyl-CoA synthase [EC:6.2.1.-]	0	0	0	1.38857e-08	1.2688e-08	0	1.39884e-08	0	0	0	3.08404e-08	Bacteria	Alphaproteobacteria	Alphaproteobacteria	Magnetococcales	Magnetococcaceae	Magnetococcus
K00666	fatty-acyl-CoA synthase [EC:6.2.1.-]	1.04839e-06	1.00554e-06	1.2629e-06	8.55162e-07	1.52956e-06	1.42747e-06	1.05524e-06	1.14566e-06	2.71401e-06	1.75683e-06	5.82668e-07	Bacteria	Alphaproteobacteria	Alphaproteobacteria	Sphingomonadales	Sphingomonadaceae	Novosphingobium
K00666	fatty-acyl-CoA synthase [EC:6.2.1.-]	8.96207e-07	5.376e-07	4.70103e-07	6.46305e-07	7.7536e-07	1.78596e-06	4.86424e-07	4.75506e-07	3.239e-06	3.1509e-06	6.81888e-07	Bacteria	Alphaproteobacteria	Alphaproteobacteria	Rhodobacterales	Rhodobacteraceae	Oceanicola
K00666	fatty-acyl-CoA synthase [EC:6.2.1.-]	5.71066e-07	1.54162e-06	1.28092e-06	1.43599e-06	1.68607e-06	1.28977e-06	1.0486e-06	8.47896e-07	9.30054e-07	5.79539e-07	7.71623e-07	Bacteria	Alphaproteobacteria	Alphaproteobacteria	Rhizobiales	Rhodobiaceae	Parvibaculum
K00666	fatty-acyl-CoA synthase [EC:6.2.1.-]	3.70162e-07	2.81247e-07	3.92908e-07	6.02371e-07	5.64309e-07	8.044e-07	4.57443e-07	3.90471e-07	1.27968e-06	1.10009e-06	5.82729e-07	Bacteria	Alphaproteobacteria	Alphaproteobacteria	Rhodobacterales	Rhodobacteraceae	Pelagibaca
K00666	fatty-acyl-CoA synthase [EC:6.2.1.-]	4.60709e-07	2.45064e-07	2.55699e-07	1.6434e-07	9.55591e-08	4.28252e-07	2.17156e-07	6.12799e-07	2.3518e-06	9.24564e-07	1.78315e-07	Bacteria	Alphaproteobacteria	Alphaproteobacteria	Rhodobacterales	Rhodobacteraceae	Phaeobacter
K00666	fatty-acyl-CoA synthase [EC:6.2.1.-]	0	0	0	0	0	0	0	0	4.11236e-08	0	1.26019e-07	Bacteria	Alphaproteobacteria	Alphaproteobacteria	Rhodospirillales	Rhodospirillaceae	Phaeospirillum
K00666	fatty-acyl-CoA synthase [EC:6.2.1.-]	3.46092e-08	0	0	0	0	0	6.06904e-08	0	2.1644e-08	3.00154e-07	2.85063e-07	Bacteria	Alphaproteobacteria	Alphaproteobacteria	Rhodobacterales	Rhodobacteraceae	Rhodovulum
K00666	fatty-acyl-CoA synthase [EC:6.2.1.-]	1.10983e-08	0	0	0	0	0	0	3.35892e-09	1.36706e-08	0	0	Bacteria	Alphaproteobacteria	Alphaproteobacteria	Rhodobacterales	Rhodobacteraceae	Roseibium
K00666	fatty-acyl-CoA synthase [EC:6.2.1.-]	4.10973e-07	0	2.27992e-07	2.78928e-07	2.86727e-07	8.20935e-07	1.79521e-07	2.28985e-07	1.5996e-06	1.66068e-06	2.49149e-07	Bacteria	Alphaproteobacteria	Alphaproteobacteria	Rhodobacterales	Rhodobacteraceae	Roseovarius
K00666	fatty-acyl-CoA synthase [EC:6.2.1.-]	3.04117e-07	0	0	0	9.99221e-08	1.53536e-07	0	1.00963e-07	2.39459e-07	6.48548e-08	9.14197e-09	Bacteria	Alphaproteobacteria	Alphaproteobacteria	Rhodobacterales	Rhodobacteraceae	Ruegeria
K00666	fatty-acyl-CoA synthase [EC:6.2.1.-]	0	0	0	0	0	4.40834e-08	4.73891e-08	1.15299e-07	6.95534e-07	3.06025e-07	7.31358e-08	Bacteria	Alphaproteobacteria	Alphaproteobacteria	Sphingomonadales	Sphingomonadaceae	Sphingomonas
K00666	fatty-acyl-CoA synthase [EC:6.2.1.-]	0	0	0	0	1.65487e-08	1.59041e-07	1.67897e-07	3.28198e-08	3.52289e-07	1.62256e-07	2.55861e-08	Bacteria	Alphaproteobacteria	Alphaproteobacteria	Sphingomonadales	Sphingomonadaceae	Sphingopyxis
K00666	fatty-acyl-CoA synthase [EC:6.2.1.-]	1.21387e-08	0	0	0	0	0	1.6844e-08	3.35022e-08	7.20195e-08	1.08346e-07	1.27324e-07	Bacteria	Alphaproteobacteria	Alphaproteobacteria	Rhodospirillales	Rhodospirillaceae	Tistrella
K00666	fatty-acyl-CoA synthase [EC:6.2.1.-]	0.000183567	0.000209051	0.000194593	0.000221111	0.000207268	0.000235421	0.000220331	0.000234826	0.000304152	0.000287042	0.000266758	Bacteria	Alphaproteobacteria	Alphaproteobacteria	Rhodobacterales	Rhodobacteraceae	undef
K00666	fatty-acyl-CoA synthase [EC:6.2.1.-]	0.000183567	0.000209051	0.000194593	0.000221111	0.000207268	0.000235421	0.000220331	0.000234826	0.000304152	0.000287042	0.000266758	Bacteria	Alphaproteobacteria	Alphaproteobacteria	Caulobacterales	Caulobacteraceae	undef
K00666	fatty-acyl-CoA synthase [EC:6.2.1.-]	0.000183567	0.000209051	0.000194593	0.000221111	0.000207268	0.000235421	0.000220331	0.000234826	0.000304152	0.000287042	0.000266758	Bacteria	Alphaproteobacteria	Alphaproteobacteria	undef	undef	undef
K00666	fatty-acyl-CoA synthase [EC:6.2.1.-]	0.000183567	0.000209051	0.000194593	0.000221111	0.000207268	0.000235421	0.000220331	0.000234826	0.000304152	0.000287042	0.000266758	Bacteria	Alphaproteobacteria	Alphaproteobacteria	Sphingomonadales	undef	undef
K00666	fatty-acyl-CoA synthase [EC:6.2.1.-]	0.000183567	0.000209051	0.000194593	0.000221111	0.000207268	0.000235421	0.000220331	0.000234826	0.000304152	0.000287042	0.000266758	Bacteria	Alphaproteobacteria	Alphaproteobacteria	Rhizobiales	undef	undef
K00666	fatty-acyl-CoA synthase [EC:6.2.1.-]	0.000183567	0.000209051	0.000194593	0.000221111	0.000207268	0.000235421	0.000220331	0.000234826	0.000304152	0.000287042	0.000266758	Bacteria	Alphaproteobacteria	Alphaproteobacteria	Rhizobiales	Phyllobacteriaceae	undef
K00666	fatty-acyl-CoA synthase [EC:6.2.1.-]	0.000183567	0.000209051	0.000194593	0.000221111	0.000207268	0.000235421	0.000220331	0.000234826	0.000304152	0.000287042	0.000266758	Bacteria	Alphaproteobacteria	Alphaproteobacteria	Rhodobacterales	undef	undef
K00666	fatty-acyl-CoA synthase [EC:6.2.1.-]	0.000183567	0.000209051	0.000194593	0.000221111	0.000207268	0.000235421	0.000220331	0.000234826	0.000304152	0.000287042	0.000266758	Bacteria	Alphaproteobacteria	Alphaproteobacteria	Rhizobiales	Bradyrhizobiaceae	undef
K00666	fatty-acyl-CoA synthase [EC:6.2.1.-]	1.37234e-08	2.08944e-08	1.41899e-08	0	4.93503e-08	2.36052e-07	3.03132e-07	1.85514e-07	9.19344e-07	5.64098e-07	9.42503e-08	Bacteria	Alphaproteobacteria	Alphaproteobacteria	Rhizobiales	Xanthobacteraceae	Xanthobacter
K00666	fatty-acyl-CoA synthase [EC:6.2.1.-]	5.98137e-07	5.05778e-07	6.30893e-07	7.02486e-07	7.17497e-07	4.60781e-07	5.05241e-07	4.01794e-07	1.89952e-07	3.76934e-07	8.6169e-07	Bacteria	Bacteroidetes	Flavobacteriia	Flavobacteriales	Flavobacteriaceae	Myroides
K00666	fatty-acyl-CoA synthase [EC:6.2.1.-]	0	0	0	0	0	0	0	5.11275e-09	0	0	0	Bacteria	Betaproteobacteria	Betaproteobacteria	Burkholderiales	Comamonadaceae	Acidovorax
K00666	fatty-acyl-CoA synthase [EC:6.2.1.-]	3.66941e-07	6.43773e-07	4.61134e-07	4.16572e-07	9.99811e-07	6.30727e-07	1.84646e-07	3.50562e-07	2.83406e-07	9.28188e-08	4.93446e-08	Bacteria	Betaproteobacteria	Betaproteobacteria	Burkholderiales	Comamonadaceae	Alicycliphilus
K00666	fatty-acyl-CoA synthase [EC:6.2.1.-]	8.25648e-09	3.30469e-08	0	1.937e-08	0	4.13414e-08	3.1109e-08	1.12701e-07	5.88323e-07	2.71192e-07	1.85206e-07	Bacteria	Betaproteobacteria	Betaproteobacteria	Burkholderiales	Burkholderiaceae	Burkholderia
K00666	fatty-acyl-CoA synthase [EC:6.2.1.-]	8.58706e-08	9.35085e-08	8.68595e-08	5.32637e-08	1.52721e-07	1.11371e-07	4.99568e-08	6.99217e-08	5.32476e-08	0	0	Bacteria	Betaproteobacteria	Betaproteobacteria	Burkholderiales	Oxalobacteraceae	Herbaspirillum
K00666	fatty-acyl-CoA synthase [EC:6.2.1.-]	6.60301e-09	1.18496e-08	2.30104e-08	1.46174e-08	3.56174e-08	1.77279e-07	4.37605e-08	7.08726e-08	8.29432e-08	1.55095e-08	2.06395e-08	Bacteria	Betaproteobacteria	Betaproteobacteria	Burkholderiales	Burkholderiaceae	Limnobacter
K00666	fatty-acyl-CoA synthase [EC:6.2.1.-]	1.00698e-07	0	0	7.68345e-08	7.20543e-08	0	8.55498e-08	7.49496e-08	9.84801e-08	1.39984e-07	1.16761e-07	Bacteria	Betaproteobacteria	Betaproteobacteria	Burkholderiales	Alcaligenaceae	Pusillimonas
K00666	fatty-acyl-CoA synthase [EC:6.2.1.-]	0	0	0	0	5.20634e-08	0	0	0	0	0	0	Bacteria	Betaproteobacteria	Betaproteobacteria	Burkholderiales	undef	Thiomonas
K00666	fatty-acyl-CoA synthase [EC:6.2.1.-]	6.09843e-07	3.13438e-07	5.22609e-07	8.34074e-07	6.9536e-07	7.00767e-07	3.44511e-07	4.04051e-07	1.69353e-06	8.20246e-07	3.71028e-07	Bacteria	Betaproteobacteria	Betaproteobacteria	Burkholderiales	undef	undef
K00666	fatty-acyl-CoA synthase [EC:6.2.1.-]	6.09843e-07	3.13438e-07	5.22609e-07	8.34074e-07	6.9536e-07	7.00767e-07	3.44511e-07	4.04051e-07	1.69353e-06	8.20246e-07	3.71028e-07	Bacteria	Betaproteobacteria	Betaproteobacteria	Burkholderiales	Burkholderiaceae	undef
K00666	fatty-acyl-CoA synthase [EC:6.2.1.-]	6.09843e-07	3.13438e-07	5.22609e-07	8.34074e-07	6.9536e-07	7.00767e-07	3.44511e-07	4.04051e-07	1.69353e-06	8.20246e-07	3.71028e-07	Bacteria	Betaproteobacteria	Betaproteobacteria	Burkholderiales	Comamonadaceae	undef
K00666	fatty-acyl-CoA synthase [EC:6.2.1.-]	1.37234e-08	2.40285e-08	2.02713e-08	2.7969e-08	1.32188e-08	9.56967e-09	1.55452e-08	1.25608e-08	8.94738e-09	0	8.56821e-09	Bacteria	Cyanobacteria	undef	Nostocales	Nostocaceae	Nostoc
K00666	fatty-acyl-CoA synthase [EC:6.2.1.-]	0	0	0	0	0	0	9.96061e-08	0	2.65153e-07	0	0	Bacteria	Deinococcus-Thermus	Deinococci	Thermales	Thermaceae	Oceanithermus
K00666	fatty-acyl-CoA synthase [EC:6.2.1.-]	1.17866e-07	1.89204e-07	1.64002e-07	1.25989e-07	5.2328e-08	9.31276e-08	4.61529e-08	1.43432e-08	4.9808e-09	3.5888e-08	1.14473e-07	Bacteria	Deinococcus-Thermus	Deinococci	Thermales	Thermaceae	Thermus
K00666	fatty-acyl-CoA synthase [EC:6.2.1.-]	7.64496e-07	4.38424e-07	8.96779e-07	8.26133e-07	5.64435e-07	1.16279e-06	5.46222e-07	1.26406e-06	4.75426e-06	2.27967e-06	7.79467e-07	Bacteria	Deltaproteobacteria	Deltaproteobacteria	undef	undef	undef
K00666	fatty-acyl-CoA synthase [EC:6.2.1.-]	1.55769e-06	2.60264e-06	3.171e-06	3.20217e-06	3.24989e-06	3.42335e-06	2.89597e-06	3.33404e-06	7.83545e-06	3.27949e-06	2.05483e-06	Bacteria	Firmicutes	Bacilli	Bacillales	Bacillaceae	Bacillus
K00666	fatty-acyl-CoA synthase [EC:6.2.1.-]	9.48788e-08	3.04914e-07	2.3545e-07	8.76056e-08	2.28336e-07	1.53585e-07	8.68062e-08	8.48886e-08	1.83198e-07	9.94281e-08	3.66818e-08	Bacteria	Firmicutes	Clostridia	Clostridiales	Peptococcaceae	Desulfotomaculum
K00666	fatty-acyl-CoA synthase [EC:6.2.1.-]	2.22714e-08	0	3.54284e-08	3.87684e-08	6.23774e-08	4.3671e-08	2.71686e-08	0	5.27765e-08	4.92941e-08	3.08855e-08	Bacteria	Firmicutes	Bacilli	Bacillales	Planococcaceae	Planococcus
K00666	fatty-acyl-CoA synthase [EC:6.2.1.-]	0	0	7.09752e-08	0	8.31748e-08	0	6.5077e-08	0	7.15078e-08	0	0	Bacteria	Firmicutes	Clostridia	Thermoanaerobacterales	Thermoanaerobacterales Family III. Incertae Sedis	Thermoanaerobacterium
K00666	fatty-acyl-CoA synthase [EC:6.2.1.-]	1.46026e-07	1.85718e-07	2.07998e-07	1.79488e-07	2.93721e-07	2.14869e-07	1.39603e-07	8.23465e-08	6.38478e-08	1.36841e-07	1.24852e-07	Bacteria	Firmicutes	Bacilli	Bacillales	Bacillaceae	undef
K00666	fatty-acyl-CoA synthase [EC:6.2.1.-]	1.46026e-07	1.85718e-07	2.07998e-07	1.79488e-07	2.93721e-07	2.14869e-07	1.39603e-07	8.23465e-08	6.38478e-08	1.36841e-07	1.24852e-07	Bacteria	Firmicutes	undef	undef	undef	undef
K00666	fatty-acyl-CoA synthase [EC:6.2.1.-]	1.46026e-07	1.85718e-07	2.07998e-07	1.79488e-07	2.93721e-07	2.14869e-07	1.39603e-07	8.23465e-08	6.38478e-08	1.36841e-07	1.24852e-07	Bacteria	Firmicutes	Bacilli	Bacillales	undef	undef
K00666	fatty-acyl-CoA synthase [EC:6.2.1.-]	9.81267e-09	0	0	0	0	0	0	0	0	0	0	Bacteria	Firmicutes	Bacilli	Lactobacillales	Leuconostocaceae	Weissella
K00666	fatty-acyl-CoA synthase [EC:6.2.1.-]	1.28567e-07	0	0	0	8.6046e-08	1.28613e-07	0	0	2.28186e-08	1.25827e-07	5.46289e-08	Bacteria	Gammaproteobacteria	Gammaproteobacteria	Pseudomonadales	Moraxellaceae	Acinetobacter
K00666	fatty-acyl-CoA synthase [EC:6.2.1.-]	0	0	0	0	0	0	1.19518e-08	1.94871e-08	4.32782e-08	6.46327e-08	6.5876e-09	Bacteria	Gammaproteobacteria	Gammaproteobacteria	Oceanospirillales	Alcanivoracaceae	Alcanivorax
K00666	fatty-acyl-CoA synthase [EC:6.2.1.-]	1.37335e-08	0	0	8.74323e-09	2.68811e-08	3.96379e-08	2.16192e-08	0	3.50259e-08	2.56166e-08	8.82673e-09	Bacteria	Gammaproteobacteria	Gammaproteobacteria	Alteromonadales	Alteromonadaceae	Alteromonas
K00666	fatty-acyl-CoA synthase [EC:6.2.1.-]	1.12451e-06	7.76312e-07	6.68997e-07	8.24473e-07	1.07233e-06	1.30743e-06	6.21219e-07	5.55456e-07	6.73144e-07	8.84083e-07	5.35034e-07	Bacteria	Gammaproteobacteria	Gammaproteobacteria	undef	undef	Congregibacter
K00666	fatty-acyl-CoA synthase [EC:6.2.1.-]	1.6893e-08	5.58025e-08	3.94121e-08	7.62935e-08	1.53061e-07	2.05609e-07	1.49684e-07	6.19121e-08	4.08344e-08	2.98877e-08	4.19429e-08	Bacteria	Gammaproteobacteria	Gammaproteobacteria	Thiotrichales	Piscirickettsiaceae	Cycloclasticus
K00666	fatty-acyl-CoA synthase [EC:6.2.1.-]	5.33404e-08	1.54916e-08	3.23893e-08	3.40417e-08	4.60017e-08	8.6516e-08	5.88836e-08	6.34937e-08	2.84541e-07	9.66648e-08	1.93285e-08	Bacteria	Gammaproteobacteria	Gammaproteobacteria	Alteromonadales	Alteromonadaceae	Marinobacter
K00666	fatty-acyl-CoA synthase [EC:6.2.1.-]	0	0	0	0	0	0	0	0	0	0	4.75128e-09	Bacteria	Gammaproteobacteria	Gammaproteobacteria	Vibrionales	Vibrionaceae	Photobacterium
K00666	fatty-acyl-CoA synthase [EC:6.2.1.-]	0	0	0	0	0	0	2.40629e-09	5.13168e-09	6.46329e-09	0	1.7684e-09	Bacteria	Gammaproteobacteria	Gammaproteobacteria	Pseudomonadales	Pseudomonadaceae	Pseudomonas
K00666	fatty-acyl-CoA synthase [EC:6.2.1.-]	1.73539e-08	0	2.99064e-08	5.69144e-08	0	5.01981e-08	6.8802e-08	3.42112e-08	1.25401e-07	0	6.32038e-08	Bacteria	Gammaproteobacteria	Gammaproteobacteria	Pseudomonadales	Moraxellaceae	Psychrobacter
K00666	fatty-acyl-CoA synthase [EC:6.2.1.-]	3.07249e-09	0	0	7.50282e-09	3.71926e-08	4.66114e-07	8.41018e-08	1.67035e-09	6.13482e-09	0	9.66443e-09	Bacteria	Gammaproteobacteria	Gammaproteobacteria	Oceanospirillales	Oceanospirillaceae	Thalassolituus
K00666	fatty-acyl-CoA synthase [EC:6.2.1.-]	9.9845e-05	7.94954e-05	7.73297e-05	7.73124e-05	9.09873e-05	0.000116921	9.97018e-05	0.000117564	0.000179916	0.000155827	0.00010724	Bacteria	Gammaproteobacteria	Gammaproteobacteria	undef	undef	undef
K00666	fatty-acyl-CoA synthase [EC:6.2.1.-]	9.9845e-05	7.94954e-05	7.73297e-05	7.73124e-05	9.09873e-05	0.000116921	9.97018e-05	0.000117564	0.000179916	0.000155827	0.00010724	Bacteria	Gammaproteobacteria	Gammaproteobacteria	Alteromonadales	undef	undef
K00666	fatty-acyl-CoA synthase [EC:6.2.1.-]	9.9845e-05	7.94954e-05	7.73297e-05	7.73124e-05	9.09873e-05	0.000116921	9.97018e-05	0.000117564	0.000179916	0.000155827	0.00010724	Bacteria	Gammaproteobacteria	Gammaproteobacteria	Pseudomonadales	Moraxellaceae	undef
K00666	fatty-acyl-CoA synthase [EC:6.2.1.-]	9.9845e-05	7.94954e-05	7.73297e-05	7.73124e-05	9.09873e-05	0.000116921	9.97018e-05	0.000117564	0.000179916	0.000155827	0.00010724	Bacteria	Gammaproteobacteria	Gammaproteobacteria	Oceanospirillales	undef	undef
K00666	fatty-acyl-CoA synthase [EC:6.2.1.-]	9.9845e-05	7.94954e-05	7.73297e-05	7.73124e-05	9.09873e-05	0.000116921	9.97018e-05	0.000117564	0.000179916	0.000155827	0.00010724	Bacteria	Gammaproteobacteria	Gammaproteobacteria	Pseudomonadales	undef	undef
K00666	fatty-acyl-CoA synthase [EC:6.2.1.-]	9.9845e-05	7.94954e-05	7.73297e-05	7.73124e-05	9.09873e-05	0.000116921	9.97018e-05	0.000117564	0.000179916	0.000155827	0.00010724	Bacteria	Gammaproteobacteria	Gammaproteobacteria	Enterobacteriales	Enterobacteriaceae	undef
K00666	fatty-acyl-CoA synthase [EC:6.2.1.-]	2.32089e-08	0	0	0	5.38453e-08	7.93522e-08	4.107e-08	0	7.30425e-08	1.81912e-08	3.10987e-08	Bacteria	Gammaproteobacteria	Gammaproteobacteria	Vibrionales	Vibrionaceae	Vibrio
K00666	fatty-acyl-CoA synthase [EC:6.2.1.-]	0	0	0	0	0	0	1.85395e-09	2.76558e-09	0	0	0	Bacteria	Ignavibacteriae	Ignavibacteria	Ignavibacteriales	Ignavibacteriaceae	Ignavibacterium
K00666	fatty-acyl-CoA synthase [EC:6.2.1.-]	0.000223948	0.000239047	0.000243584	0.000243941	0.000267081	0.000297587	0.000278624	0.000276996	0.000429217	0.000359403	0.000256433	Bacteria	undef	undef	undef	undef	undef
K00850	6-phosphofructokinase 1 [EC:2.7.1.11]	3.75728e-07	4.35776e-07	3.72503e-07	2.65296e-07	2.86125e-07	5.75384e-07	4.66604e-07	7.14562e-07	3.11181e-06	9.44825e-07	2.41486e-07	Bacteria	Actinobacteria	Actinobacteria	Actinomycetales	Intrasporangiaceae	Intrasporangium
K00850	6-phosphofructokinase 1 [EC:2.7.1.11]	4.98082e-06	3.81428e-06	2.53123e-06	2.75156e-06	4.07975e-06	3.69482e-06	2.39068e-06	2.55627e-06	5.34431e-06	7.31241e-06	2.51103e-06	Bacteria	Actinobacteria	Actinobacteria	undef	undef	undef
K00850	6-phosphofructokinase 1 [EC:2.7.1.11]	4.98082e-06	3.81428e-06	2.53123e-06	2.75156e-06	4.07975e-06	3.69482e-06	2.39068e-06	2.55627e-06	5.34431e-06	7.31241e-06	2.51103e-06	Bacteria	Actinobacteria	Actinobacteria	Actinomycetales	undef	undef
K00850	6-phosphofructokinase 1 [EC:2.7.1.11]	7.97152e-07	3.69667e-07	3.02015e-07	5.26865e-07	6.89302e-07	1.41255e-06	3.43787e-07	4.49855e-07	2.43697e-06	2.6871e-06	5.58491e-07	Bacteria	Alphaproteobacteria	Alphaproteobacteria	Rhodospirillales	Rhodospirillaceae	Azospirillum
K00850	6-phosphofructokinase 1 [EC:2.7.1.11]	3.17408e-08	0	2.96941e-08	0	3.53298e-08	1.91826e-07	1.6629e-07	1.16208e-07	9.44553e-07	5.14781e-07	6.77096e-08	Bacteria	Alphaproteobacteria	Alphaproteobacteria	Sphingomonadales	Sphingomonadaceae	Novosphingobium
K00850	6-phosphofructokinase 1 [EC:2.7.1.11]	0	0	0	8.89662e-08	7.39018e-08	6.24174e-08	1.00053e-07	1.94464e-07	1.40686e-07	0	0	Bacteria	Alphaproteobacteria	Alphaproteobacteria	Rhodospirillales	Rhodospirillaceae	Rhodospirillum
K00850	6-phosphofructokinase 1 [EC:2.7.1.11]	0	0	0	0	0	0	4.91443e-09	2.44366e-09	0	0	0	Bacteria	Alphaproteobacteria	Alphaproteobacteria	Rhodospirillales	Rhodospirillaceae	Thalassospira
K00850	6-phosphofructokinase 1 [EC:2.7.1.11]	4.10794e-05	6.35169e-05	6.04406e-05	5.9182e-05	6.32429e-05	5.78441e-05	6.07277e-05	6.08097e-05	5.93978e-05	5.84344e-05	6.00266e-05	Bacteria	Alphaproteobacteria	Alphaproteobacteria	undef	undef	undef
K00850	6-phosphofructokinase 1 [EC:2.7.1.11]	4.10794e-05	6.35169e-05	6.04406e-05	5.9182e-05	6.32429e-05	5.78441e-05	6.07277e-05	6.08097e-05	5.93978e-05	5.84344e-05	6.00266e-05	Bacteria	Alphaproteobacteria	Alphaproteobacteria	Rhodospirillales	Rhodospirillaceae	undef
K00850	6-phosphofructokinase 1 [EC:2.7.1.11]	1.62311e-05	1.87951e-05	1.66962e-05	1.77914e-05	1.86941e-05	2.19596e-05	2.42975e-05	2.02125e-05	2.10652e-05	1.95114e-05	3.04785e-05	Bacteria	Bacteroidetes	undef	undef	undef	undef
K00850	6-phosphofructokinase 1 [EC:2.7.1.11]	1.62311e-05	1.87951e-05	1.66962e-05	1.77914e-05	1.86941e-05	2.19596e-05	2.42975e-05	2.02125e-05	2.10652e-05	1.95114e-05	3.04785e-05	Bacteria	Bacteroidetes	Flavobacteriia	Flavobacteriales	undef	undef
K00850	6-phosphofructokinase 1 [EC:2.7.1.11]	1.62311e-05	1.87951e-05	1.66962e-05	1.77914e-05	1.86941e-05	2.19596e-05	2.42975e-05	2.02125e-05	2.10652e-05	1.95114e-05	3.04785e-05	Bacteria	Bacteroidetes	Cytophagia	Cytophagales	Cyclobacteriaceae	undef
K00850	6-phosphofructokinase 1 [EC:2.7.1.11]	1.62311e-05	1.87951e-05	1.66962e-05	1.77914e-05	1.86941e-05	2.19596e-05	2.42975e-05	2.02125e-05	2.10652e-05	1.95114e-05	3.04785e-05	Bacteria	Bacteroidetes	Flavobacteriia	undef	undef	undef
K00850	6-phosphofructokinase 1 [EC:2.7.1.11]	1.62311e-05	1.87951e-05	1.66962e-05	1.77914e-05	1.86941e-05	2.19596e-05	2.42975e-05	2.02125e-05	2.10652e-05	1.95114e-05	3.04785e-05	Bacteria	Bacteroidetes	Flavobacteriia	Flavobacteriales	Flavobacteriaceae	undef
K00850	6-phosphofructokinase 1 [EC:2.7.1.11]	6.80319e-08	0	0	1.73889e-07	0	0	8.55498e-08	0	0	0	7.21208e-08	Bacteria	Betaproteobacteria	Betaproteobacteria	Burkholderiales	Oxalobacteraceae	Collimonas
K00850	6-phosphofructokinase 1 [EC:2.7.1.11]	1.63449e-07	2.20654e-07	2.53509e-07	2.30503e-07	2.645e-07	2.48218e-07	2.80808e-07	3.81296e-07	1.3676e-07	2.17554e-07	2.55975e-07	Bacteria	Betaproteobacteria	Betaproteobacteria	Nitrosomonadales	Nitrosomonadaceae	Nitrosomonas
K00850	6-phosphofructokinase 1 [EC:2.7.1.11]	0	0	0	0	0	0	0	0	0	0	4.32634e-08	Bacteria	Betaproteobacteria	Betaproteobacteria	undef	undef	undef
K00850	6-phosphofructokinase 1 [EC:2.7.1.11]	1.73591e-07	0	2.18893e-08	4.99887e-08	0	1.07162e-08	1.25895e-08	6.95559e-09	0	3.14921e-08	1.32614e-07	Bacteria	Caldiserica	Caldisericia	Caldisericales	Caldisericaceae	Caldisericum
K00850	6-phosphofructokinase 1 [EC:2.7.1.11]	2.60953e-06	1.63409e-06	2.26532e-06	2.31074e-06	2.22611e-06	8.35351e-07	3.18422e-07	5.2587e-07	2.64657e-07	1.88513e-06	1.25073e-06	Bacteria	Chlorobi	Chlorobia	Chlorobiales	Chlorobiaceae	undef
K00850	6-phosphofructokinase 1 [EC:2.7.1.11]	1.88259e-08	6.46513e-08	2.37916e-08	2.67549e-08	1.54204e-07	8.37086e-08	6.88965e-08	6.80406e-08	8.08886e-08	7.19601e-08	2.58894e-07	Bacteria	Cloacimonetes	undef	undef	undef	Candidatus Cloacimonas
K00850	6-phosphofructokinase 1 [EC:2.7.1.11]	1.62732e-07	1.97358e-07	1.94373e-07	3.22981e-07	2.4215e-07	3.56083e-07	2.16912e-07	3.09745e-07	9.18754e-07	3.62462e-07	1.19557e-07	Bacteria	Cyanobacteria	undef	Chroococcales	undef	undef
K00850	6-phosphofructokinase 1 [EC:2.7.1.11]	4.5018e-07	6.60938e-07	6.74476e-07	1.1254e-06	6.69029e-07	9.46751e-07	2.77737e-07	1.04143e-07	0	1.40268e-07	3.36281e-07	Bacteria	Deinococcus-Thermus	Deinococci	Thermales	Thermaceae	Meiothermus
K00850	6-phosphofructokinase 1 [EC:2.7.1.11]	8.51918e-09	0	2.64263e-08	5.44826e-08	5.16977e-08	0	4.85523e-08	2.09932e-08	0	3.25167e-08	3.72328e-08	Bacteria	Deinococcus-Thermus	Deinococci	Thermales	Thermaceae	undef
K00850	6-phosphofructokinase 1 [EC:2.7.1.11]	0	0	0	0	1.96277e-08	0	0	0	0	0	0	Bacteria	Deltaproteobacteria	Deltaproteobacteria	Bdellovibrionales	Bacteriovoracaceae	Bacteriovorax
K00850	6-phosphofructokinase 1 [EC:2.7.1.11]	1.01196e-07	1.26508e-07	5.49081e-08	7.68345e-08	0	3.38837e-08	0	1.84741e-08	0	0	0	Bacteria	Deltaproteobacteria	Deltaproteobacteria	undef	undef	undef
K00850	6-phosphofructokinase 1 [EC:2.7.1.11]	0	0	0	0	0	0	1.14596e-07	1.07965e-07	1.46843e-06	2.07249e-07	0	Bacteria	Firmicutes	Clostridia	Thermoanaerobacterales	Thermoanaerobacteraceae	Moorella
K00850	6-phosphofructokinase 1 [EC:2.7.1.11]	4.06335e-08	0	0	0	0	0	0	0	0	0	0	Bacteria	Firmicutes	Clostridia	undef	undef	undef
K00850	6-phosphofructokinase 1 [EC:2.7.1.11]	0	0	0	0	0	0	0	9.82662e-09	0	4.21493e-08	0	Bacteria	Gammaproteobacteria	Gammaproteobacteria	Oceanospirillales	Alcanivoracaceae	Alcanivorax
K00850	6-phosphofructokinase 1 [EC:2.7.1.11]	1.78106e-08	0	0	1.07838e-08	1.47804e-08	3.87325e-08	1.08635e-08	6.80865e-09	4.37689e-08	4.02254e-08	0	Bacteria	Gammaproteobacteria	Gammaproteobacteria	Alteromonadales	Alteromonadaceae	Alteromonas
K00850	6-phosphofructokinase 1 [EC:2.7.1.11]	0	0	0	0	6.42135e-09	0	0	0	0	0	0	Bacteria	Gammaproteobacteria	Gammaproteobacteria	Legionellales	Coxiellaceae	Coxiella
K00850	6-phosphofructokinase 1 [EC:2.7.1.11]	7.25317e-09	2.16447e-08	2.09993e-08	2.85453e-08	4.56452e-08	7.55303e-08	4.45722e-08	2.4308e-08	3.64128e-08	1.5333e-08	3.32847e-08	Bacteria	Gammaproteobacteria	Gammaproteobacteria	Thiotrichales	Piscirickettsiaceae	Cycloclasticus
K00850	6-phosphofructokinase 1 [EC:2.7.1.11]	1.55814e-08	0	0	0	0	1.69016e-08	6.61872e-09	1.20674e-08	4.31748e-08	1.17638e-08	6.08017e-09	Bacteria	Gammaproteobacteria	Gammaproteobacteria	Alteromonadales	Alteromonadaceae	Marinobacter
K00850	6-phosphofructokinase 1 [EC:2.7.1.11]	1.79691e-05	1.69001e-05	1.78725e-05	1.65797e-05	2.19033e-05	2.54851e-05	2.58312e-05	3.42029e-05	4.83995e-05	3.0281e-05	2.44092e-05	Bacteria	Gammaproteobacteria	Gammaproteobacteria	undef	undef	undef
K00850	6-phosphofructokinase 1 [EC:2.7.1.11]	1.79691e-05	1.69001e-05	1.78725e-05	1.65797e-05	2.19033e-05	2.54851e-05	2.58312e-05	3.42029e-05	4.83995e-05	3.0281e-05	2.44092e-05	Bacteria	Gammaproteobacteria	Gammaproteobacteria	Alteromonadales	Alteromonadaceae	undef
K00850	6-phosphofructokinase 1 [EC:2.7.1.11]	2.77338e-08	0	1.0565e-08	0	3.14946e-08	5.06672e-08	2.89354e-08	9.20825e-08	1.1325e-07	5.14283e-08	3.34921e-08	Bacteria	Gammaproteobacteria	Gammaproteobacteria	Vibrionales	Vibrionaceae	Vibrio
K00850	6-phosphofructokinase 1 [EC:2.7.1.11]	2.98342e-06	7.5665e-07	3.865e-07	9.91427e-07	5.13362e-07	1.49896e-06	1.24631e-07	4.72264e-08	8.76282e-08	1.69212e-06	6.03851e-07	Bacteria	Planctomycetes	Planctomycetia	Planctomycetales	Planctomycetaceae	undef
K00850	6-phosphofructokinase 1 [EC:2.7.1.11]	0	0	0	0	0	0	0	0	0	6.94363e-09	1.29199e-08	Bacteria	Tenericutes	Mollicutes	Acholeplasmatales	Acholeplasmataceae	Acholeplasma
K00850	6-phosphofructokinase 1 [EC:2.7.1.11]	0.00010028	0.000110282	0.000102955	0.000117919	0.000112305	0.000130279	0.000138618	0.000135657	0.000175272	0.00015832	0.000133682	Bacteria	undef	undef	undef	undef	undef
K00850	6-phosphofructokinase 1 [EC:2.7.1.11]	4.05456e-07	2.63189e-07	2.32351e-07	2.47891e-07	1.89629e-07	4.17158e-07	6.17873e-07	8.5435e-07	5.59132e-06	1.96054e-06	9.15937e-07	Bacteria	Verrucomicrobia	Opitutae	Puniceicoccales	Puniceicoccaceae	Coraliomargarita
K00850	6-phosphofructokinase 1 [EC:2.7.1.11]	1.62595e-06	3.44436e-07	2.1763e-07	1.07441e-06	1.07694e-06	4.36857e-07	0	0	0	1.2011e-07	2.09816e-08	Bacteria	Verrucomicrobia	Verrucomicrobiae	Verrucomicrobiales	Verrucomicrobia subdivision 3	Pedosphaera
K00850	6-phosphofructokinase 1 [EC:2.7.1.11]	3.28542e-06	1.75611e-06	1.66103e-06	2.00035e-06	1.60438e-06	2.03405e-06	2.4726e-06	2.12915e-06	4.57414e-06	7.3811e-06	4.66972e-06	Bacteria	Verrucomicrobia	Opitutae	undef	undef	undef
K00850	6-phosphofructokinase 1 [EC:2.7.1.11]	3.28542e-06	1.75611e-06	1.66103e-06	2.00035e-06	1.60438e-06	2.03405e-06	2.4726e-06	2.12915e-06	4.57414e-06	7.3811e-06	4.66972e-06	Bacteria	Verrucomicrobia	Opitutae	undef	Opitutaceae	undef
K00850	6-phosphofructokinase 1 [EC:2.7.1.11]	3.28542e-06	1.75611e-06	1.66103e-06	2.00035e-06	1.60438e-06	2.03405e-06	2.4726e-06	2.12915e-06	4.57414e-06	7.3811e-06	4.66972e-06	Bacteria	Verrucomicrobia	undef	undef	undef	undef
K00948	ribose-phosphate pyrophosphokinase [EC:2.7.6.1]	2.69672e-08	0	5.22823e-08	5.96987e-08	7.27321e-08	3.65652e-08	0	3.98721e-08	1.69228e-07	9.1054e-08	0	Bacteria	Acidobacteria	Holophagae	Holophagales	Holophagaceae	Holophaga
K00948	ribose-phosphate pyrophosphokinase [EC:2.7.6.1]	2.21262e-07	1.6844e-07	2.0379e-07	8.96402e-08	9.52805e-08	1.99672e-07	8.84597e-08	1.70445e-07	1.93052e-07	1.72509e-07	9.34513e-08	Bacteria	Actinobacteria	Actinobacteria	Actinomycetales	Pseudonocardiaceae	Saccharopolyspora
K00948	ribose-phosphate pyrophosphokinase [EC:2.7.6.1]	3.36601e-05	3.77183e-05	3.21461e-05	3.90934e-05	3.41168e-05	3.91062e-05	4.29185e-05	4.06458e-05	5.38719e-05	4.79367e-05	3.93055e-05	Bacteria	Actinobacteria	Actinobacteria	undef	undef	undef
K00948	ribose-phosphate pyrophosphokinase [EC:2.7.6.1]	3.36601e-05	3.77183e-05	3.21461e-05	3.90934e-05	3.41168e-05	3.91062e-05	4.29185e-05	4.06458e-05	5.38719e-05	4.79367e-05	3.93055e-05	Bacteria	Actinobacteria	Actinobacteria	Actinomycetales	undef	undef
K00948	ribose-phosphate pyrophosphokinase [EC:2.7.6.1]	3.36601e-05	3.77183e-05	3.21461e-05	3.90934e-05	3.41168e-05	3.91062e-05	4.29185e-05	4.06458e-05	5.38719e-05	4.79367e-05	3.93055e-05	Bacteria	Actinobacteria	Actinobacteria	Actinomycetales	Nocardioidaceae	undef
K00948	ribose-phosphate pyrophosphokinase [EC:2.7.6.1]	0	0	0	0	0	0	0	0	0	0	3.5418e-08	Bacteria	Alphaproteobacteria	Alphaproteobacteria	Rhodospirillales	Rhodospirillaceae	Azospirillum
K00948	ribose-phosphate pyrophosphokinase [EC:2.7.6.1]	4.67658e-08	0	1.21883e-08	4.81146e-08	4.08801e-07	3.24347e-07	3.79814e-07	1.78967e-07	1.05514e-07	4.15308e-08	5.0765e-07	Bacteria	Alphaproteobacteria	Alphaproteobacteria	undef	undef	Candidatus Pelagibacter
K00948	ribose-phosphate pyrophosphokinase [EC:2.7.6.1]	1.61245e-06	5.03598e-07	4.32501e-07	6.15407e-07	4.67698e-07	8.86582e-07	6.36809e-07	8.14343e-07	2.10631e-06	3.13999e-06	1.3137e-06	Bacteria	Alphaproteobacteria	Alphaproteobacteria	undef	undef	Candidatus Puniceispirillum
K00948	ribose-phosphate pyrophosphokinase [EC:2.7.6.1]	0	0	0	0	0	0	0	0	4.91774e-08	3.42906e-08	0	Bacteria	Alphaproteobacteria	Alphaproteobacteria	Rhodobacterales	Rhodobacteraceae	Citreicella
K00948	ribose-phosphate pyrophosphokinase [EC:2.7.6.1]	0	0	0	0	0	1.31951e-07	1.41408e-07	0	4.55786e-07	0	0	Bacteria	Alphaproteobacteria	Alphaproteobacteria	Sphingomonadales	Erythrobacteraceae	Erythrobacter
K00948	ribose-phosphate pyrophosphokinase [EC:2.7.6.1]	0	0	0	0	0	0	0	0	1.71348e-08	0	0	Bacteria	Alphaproteobacteria	Alphaproteobacteria	Rhodobacterales	Hyphomonadaceae	Hyphomonas
K00948	ribose-phosphate pyrophosphokinase [EC:2.7.6.1]	1.78183e-07	0	0	4.24611e-08	2.37318e-07	3.82793e-07	1.74456e-07	0	2.2589e-07	2.55765e-07	2.37949e-07	Bacteria	Alphaproteobacteria	Alphaproteobacteria	Rhodobacterales	Rhodobacteraceae	Rhodobacter
K00948	ribose-phosphate pyrophosphokinase [EC:2.7.6.1]	0	0	0	0	0	0	0	2.05267e-08	0	0	0	Bacteria	Alphaproteobacteria	Alphaproteobacteria	Rhizobiales	Bradyrhizobiaceae	Rhodopseudomonas
K00948	ribose-phosphate pyrophosphokinase [EC:2.7.6.1]	0	0	0	0	0	0	0	0	9.49005e-09	0	0	Bacteria	Alphaproteobacteria	Alphaproteobacteria	Rhodobacterales	Rhodobacteraceae	Roseibium
K00948	ribose-phosphate pyrophosphokinase [EC:2.7.6.1]	4.51982e-09	0	0	0	0	1.14398e-08	4.47987e-09	4.45516e-09	8.59495e-09	0	0	Bacteria	Alphaproteobacteria	Alphaproteobacteria	Rhodobacterales	Rhodobacteraceae	Roseobacter
K00948	ribose-phosphate pyrophosphokinase [EC:2.7.6.1]	2.22415e-08	0	0	0	2.81753e-08	8.41845e-08	4.87991e-08	4.38466e-09	2.91213e-07	1.18e-07	3.70347e-08	Bacteria	Alphaproteobacteria	Alphaproteobacteria	Rhodobacterales	Rhodobacteraceae	Roseovarius
K00948	ribose-phosphate pyrophosphokinase [EC:2.7.6.1]	0	0	0	0	0	0	0	0	5.82392e-08	0	0	Bacteria	Alphaproteobacteria	Alphaproteobacteria	Rhodobacterales	Rhodobacteraceae	Ruegeria
K00948	ribose-phosphate pyrophosphokinase [EC:2.7.6.1]	0	0	0	0	4.1854e-08	1.27064e-07	1.295e-07	0	2.3132e-07	1.37571e-07	0	Bacteria	Alphaproteobacteria	Alphaproteobacteria	Sphingomonadales	Sphingomonadaceae	Sphingopyxis
K00948	ribose-phosphate pyrophosphokinase [EC:2.7.6.1]	0	0	0	0	0	0	0	0	0	2.02917e-07	2.0798e-07	Bacteria	Alphaproteobacteria	Alphaproteobacteria	Rhodospirillales	Rhodospirillaceae	Thalassospira
K00948	ribose-phosphate pyrophosphokinase [EC:2.7.6.1]	0.000182674	0.000265318	0.000259779	0.000277919	0.000260669	0.000273887	0.000296875	0.000277931	0.000287227	0.000253474	0.000292679	Bacteria	Alphaproteobacteria	Alphaproteobacteria	Rhodobacterales	Rhodobacteraceae	undef
K00948	ribose-phosphate pyrophosphokinase [EC:2.7.6.1]	0.000182674	0.000265318	0.000259779	0.000277919	0.000260669	0.000273887	0.000296875	0.000277931	0.000287227	0.000253474	0.000292679	Bacteria	Alphaproteobacteria	Alphaproteobacteria	undef	undef	undef
K00948	ribose-phosphate pyrophosphokinase [EC:2.7.6.1]	0.000182674	0.000265318	0.000259779	0.000277919	0.000260669	0.000273887	0.000296875	0.000277931	0.000287227	0.000253474	0.000292679	Bacteria	Alphaproteobacteria	Alphaproteobacteria	Sphingomonadales	undef	undef
K00948	ribose-phosphate pyrophosphokinase [EC:2.7.6.1]	0.000182674	0.000265318	0.000259779	0.000277919	0.000260669	0.000273887	0.000296875	0.000277931	0.000287227	0.000253474	0.000292679	Bacteria	Alphaproteobacteria	Alphaproteobacteria	Sphingomonadales	Sphingomonadaceae	undef
K00948	ribose-phosphate pyrophosphokinase [EC:2.7.6.1]	0	0	0	0	0	0	0	0	0	4.58569e-08	0	Bacteria	Aquificae	Aquificae	Aquificales	Hydrogenothermaceae	Persephonella
K00948	ribose-phosphate pyrophosphokinase [EC:2.7.6.1]	8.24081e-07	2.31938e-07	1.39478e-07	8.09877e-08	1.25472e-07	1.2363e-07	1.61603e-07	4.99299e-08	2.38405e-07	7.52921e-07	4.79021e-07	Bacteria	Bacteroidetes	Flavobacteriia	Flavobacteriales	Cryomorphaceae	Fluviicola
K00948	ribose-phosphate pyrophosphokinase [EC:2.7.6.1]	2.33177e-05	2.45034e-05	2.2176e-05	2.4673e-05	2.61269e-05	3.00805e-05	3.26555e-05	2.83965e-05	3.44765e-05	2.97324e-05	3.95737e-05	Bacteria	Bacteroidetes	Cytophagia	Cytophagales	undef	undef
K00948	ribose-phosphate pyrophosphokinase [EC:2.7.6.1]	2.33177e-05	2.45034e-05	2.2176e-05	2.4673e-05	2.61269e-05	3.00805e-05	3.26555e-05	2.83965e-05	3.44765e-05	2.97324e-05	3.95737e-05	Bacteria	Bacteroidetes	Flavobacteriia	undef	undef	undef
K00948	ribose-phosphate pyrophosphokinase [EC:2.7.6.1]	2.33177e-05	2.45034e-05	2.2176e-05	2.4673e-05	2.61269e-05	3.00805e-05	3.26555e-05	2.83965e-05	3.44765e-05	2.97324e-05	3.95737e-05	Bacteria	Bacteroidetes	Flavobacteriia	Flavobacteriales	undef	undef
K00948	ribose-phosphate pyrophosphokinase [EC:2.7.6.1]	2.33177e-05	2.45034e-05	2.2176e-05	2.4673e-05	2.61269e-05	3.00805e-05	3.26555e-05	2.83965e-05	3.44765e-05	2.97324e-05	3.95737e-05	Bacteria	Bacteroidetes	undef	undef	undef	undef
K00948	ribose-phosphate pyrophosphokinase [EC:2.7.6.1]	2.33177e-05	2.45034e-05	2.2176e-05	2.4673e-05	2.61269e-05	3.00805e-05	3.26555e-05	2.83965e-05	3.44765e-05	2.97324e-05	3.95737e-05	Bacteria	Bacteroidetes	Flavobacteriia	Flavobacteriales	Flavobacteriaceae	undef
K00948	ribose-phosphate pyrophosphokinase [EC:2.7.6.1]	2.33177e-05	2.45034e-05	2.2176e-05	2.4673e-05	2.61269e-05	3.00805e-05	3.26555e-05	2.83965e-05	3.44765e-05	2.97324e-05	3.95737e-05	Bacteria	Bacteroidetes	undef	Bacteroidetes Order II. Incertae sedis	Rhodothermaceae	undef
K00948	ribose-phosphate pyrophosphokinase [EC:2.7.6.1]	2.33177e-05	2.45034e-05	2.2176e-05	2.4673e-05	2.61269e-05	3.00805e-05	3.26555e-05	2.83965e-05	3.44765e-05	2.97324e-05	3.95737e-05	Bacteria	Bacteroidetes	Cytophagia	Cytophagales	Cyclobacteriaceae	undef
K00948	ribose-phosphate pyrophosphokinase [EC:2.7.6.1]	4.42033e-09	0	0	0	2.11945e-08	8.79059e-08	7.3021e-09	4.35709e-08	4.37099e-08	1.21131e-08	6.43963e-09	Bacteria	Betaproteobacteria	Betaproteobacteria	Burkholderiales	Burkholderiaceae	Limnobacter
K00948	ribose-phosphate pyrophosphokinase [EC:2.7.6.1]	2.4879e-08	0	0	0	0	0	1.64394e-08	4.90462e-08	1.54322e-07	4.86976e-08	0	Bacteria	Betaproteobacteria	Betaproteobacteria	Burkholderiales	Burkholderiaceae	Ralstonia
K00948	ribose-phosphate pyrophosphokinase [EC:2.7.6.1]	2.88951e-06	1.76609e-06	2.21669e-06	1.84983e-06	2.18877e-06	2.0513e-06	1.75674e-06	1.48003e-06	1.78714e-06	2.80073e-06	2.07847e-06	Bacteria	Betaproteobacteria	Betaproteobacteria	undef	undef	undef
K00948	ribose-phosphate pyrophosphokinase [EC:2.7.6.1]	2.88951e-06	1.76609e-06	2.21669e-06	1.84983e-06	2.18877e-06	2.0513e-06	1.75674e-06	1.48003e-06	1.78714e-06	2.80073e-06	2.07847e-06	Bacteria	Betaproteobacteria	Betaproteobacteria	Burkholderiales	undef	undef
K00948	ribose-phosphate pyrophosphokinase [EC:2.7.6.1]	2.88951e-06	1.76609e-06	2.21669e-06	1.84983e-06	2.18877e-06	2.0513e-06	1.75674e-06	1.48003e-06	1.78714e-06	2.80073e-06	2.07847e-06	Bacteria	Betaproteobacteria	Betaproteobacteria	Burkholderiales	Burkholderiaceae	undef
K00948	ribose-phosphate pyrophosphokinase [EC:2.7.6.1]	0	0	0	1.17454e-08	0	0	0	0	0	0	0	Bacteria	Chlorobi	Chlorobia	Chlorobiales	Chlorobiaceae	undef
K00948	ribose-phosphate pyrophosphokinase [EC:2.7.6.1]	4.3729e-07	4.13658e-07	4.90582e-07	7.184e-07	7.13768e-07	4.58237e-07	1.82817e-07	1.83274e-07	2.37603e-08	1.58971e-07	1.86903e-07	Bacteria	Chloroflexi	undef	undef	undef	undef
K00948	ribose-phosphate pyrophosphokinase [EC:2.7.6.1]	4.3729e-07	4.13658e-07	4.90582e-07	7.184e-07	7.13768e-07	4.58237e-07	1.82817e-07	1.83274e-07	2.37603e-08	1.58971e-07	1.86903e-07	Bacteria	Chloroflexi	Dehalococcoidia	undef	undef	undef
K00948	ribose-phosphate pyrophosphokinase [EC:2.7.6.1]	8.16449e-05	0.000103925	0.00011657	0.000107003	0.000128772	0.000137564	0.000126172	0.0001314	0.000124602	0.000103774	8.9497e-05	Bacteria	Cyanobacteria	undef	Prochlorales	Prochlorococcaceae	Prochlorococcus
K00948	ribose-phosphate pyrophosphokinase [EC:2.7.6.1]	5.7548e-06	1.9878e-07	1.22297e-07	4.34278e-07	0	2.96071e-07	1.45923e-07	1.3452e-07	1.22492e-06	2.81394e-06	1.49112e-07	Bacteria	Cyanobacteria	undef	Chroococcales	undef	Synechococcus
K00948	ribose-phosphate pyrophosphokinase [EC:2.7.6.1]	0.000109616	7.47321e-06	5.4751e-06	7.22565e-06	2.46341e-06	8.9904e-06	4.03991e-06	3.6141e-06	1.30617e-05	3.69095e-05	1.03227e-05	Bacteria	Cyanobacteria	undef	undef	undef	undef
K00948	ribose-phosphate pyrophosphokinase [EC:2.7.6.1]	5.35491e-08	0	0	0	1.21214e-07	1.61351e-08	0	0	4.75205e-08	1.92162e-08	2.11281e-08	Bacteria	Deltaproteobacteria	Deltaproteobacteria	Bdellovibrionales	Bacteriovoracaceae	Bacteriovorax
K00948	ribose-phosphate pyrophosphokinase [EC:2.7.6.1]	3.02844e-06	2.07089e-06	2.71875e-06	2.48457e-06	2.50935e-06	9.59234e-07	4.07336e-07	8.06113e-07	3.09909e-07	1.80753e-06	1.52011e-06	Bacteria	Deltaproteobacteria	Deltaproteobacteria	undef	undef	undef
K00948	ribose-phosphate pyrophosphokinase [EC:2.7.6.1]	3.02844e-06	2.07089e-06	2.71875e-06	2.48457e-06	2.50935e-06	9.59234e-07	4.07336e-07	8.06113e-07	3.09909e-07	1.80753e-06	1.52011e-06	Bacteria	Deltaproteobacteria	Deltaproteobacteria	Desulfobacterales	Desulfobacteraceae	undef
K00948	ribose-phosphate pyrophosphokinase [EC:2.7.6.1]	3.63926e-08	7.9997e-08	4.46853e-08	5.14716e-08	5.93008e-08	0	5.63609e-08	5.60499e-08	0	2.9384e-08	3.97631e-08	Bacteria	Epsilonproteobacteria	Epsilonproteobacteria	Campylobacterales	Helicobacteraceae	Helicobacter
K00948	ribose-phosphate pyrophosphokinase [EC:2.7.6.1]	0	0	0	0	0	0	0	0	0	1.01279e-08	2.19856e-08	Bacteria	Firmicutes	Bacilli	Lactobacillales	Lactobacillaceae	undef
K00948	ribose-phosphate pyrophosphokinase [EC:2.7.6.1]	0	0	0	0	0	0	1.30616e-08	0	3.99773e-08	4.61754e-08	0	Bacteria	Gammaproteobacteria	Gammaproteobacteria	Oceanospirillales	Alcanivoracaceae	Alcanivorax
K00948	ribose-phosphate pyrophosphokinase [EC:2.7.6.1]	1.03141e-08	0	1.06647e-08	1.15977e-08	4.76876e-08	7.35213e-08	4.67334e-08	1.30713e-08	2.52173e-08	1.5574e-08	2.09288e-08	Bacteria	Gammaproteobacteria	Gammaproteobacteria	Thiotrichales	Piscirickettsiaceae	Cycloclasticus
K00948	ribose-phosphate pyrophosphokinase [EC:2.7.6.1]	2.43727e-08	0	1.03396e-08	0	2.74769e-08	7.30436e-08	4.6337e-08	5.33664e-08	1.59506e-07	4.60334e-08	0	Bacteria	Gammaproteobacteria	Gammaproteobacteria	Alteromonadales	Alteromonadaceae	Marinobacter
K00948	ribose-phosphate pyrophosphokinase [EC:2.7.6.1]	0	0	0	0	0	0	0	4.4386e-08	0	0	0	Bacteria	Gammaproteobacteria	Gammaproteobacteria	Alteromonadales	Pseudoalteromonadaceae	Pseudoalteromonas
K00948	ribose-phosphate pyrophosphokinase [EC:2.7.6.1]	0	0	0	0	0	0	0	0	0	0	3.42442e-09	Bacteria	Gammaproteobacteria	Gammaproteobacteria	Pseudomonadales	Pseudomonadaceae	Pseudomonas
K00948	ribose-phosphate pyrophosphokinase [EC:2.7.6.1]	0	0	7.81424e-09	0	1.08707e-08	1.49198e-07	2.8464e-08	0	0	0	0	Bacteria	Gammaproteobacteria	Gammaproteobacteria	Oceanospirillales	Oceanospirillaceae	Thalassolituus
K00948	ribose-phosphate pyrophosphokinase [EC:2.7.6.1]	4.20697e-05	3.79425e-05	3.85293e-05	3.79902e-05	4.46275e-05	5.64409e-05	5.33885e-05	6.50988e-05	7.96954e-05	6.50999e-05	5.20311e-05	Bacteria	Gammaproteobacteria	Gammaproteobacteria	undef	undef	undef
K00948	ribose-phosphate pyrophosphokinase [EC:2.7.6.1]	4.20697e-05	3.79425e-05	3.85293e-05	3.79902e-05	4.46275e-05	5.64409e-05	5.33885e-05	6.50988e-05	7.96954e-05	6.50999e-05	5.20311e-05	Bacteria	Gammaproteobacteria	Gammaproteobacteria	Alteromonadales	undef	undef
K00948	ribose-phosphate pyrophosphokinase [EC:2.7.6.1]	4.20697e-05	3.79425e-05	3.85293e-05	3.79902e-05	4.46275e-05	5.64409e-05	5.33885e-05	6.50988e-05	7.96954e-05	6.50999e-05	5.20311e-05	Bacteria	Gammaproteobacteria	Gammaproteobacteria	Alteromonadales	Alteromonadaceae	undef
K00948	ribose-phosphate pyrophosphokinase [EC:2.7.6.1]	2.37996e-08	0	2.17396e-08	0	3.8858e-08	5.19271e-08	3.85452e-08	8.65619e-08	1.21266e-07	5.10473e-08	2.93793e-08	Bacteria	Gammaproteobacteria	Gammaproteobacteria	Vibrionales	Vibrionaceae	Vibrio
K00948	ribose-phosphate pyrophosphokinase [EC:2.7.6.1]	2.25601e-07	4.62384e-07	3.64858e-07	1.76435e-07	9.04886e-07	7.46697e-07	6.30685e-07	6.84224e-07	1.35302e-06	2.17396e-07	1.32728e-07	Bacteria	Ignavibacteriae	Ignavibacteria	Ignavibacteriales	Ignavibacteriaceae	Ignavibacterium
K00948	ribose-phosphate pyrophosphokinase [EC:2.7.6.1]	1.44898e-07	0	0	1.5496e-07	3.25773e-07	1.36674e-07	5.46369e-08	0	0	1.98842e-07	1.37667e-07	Bacteria	Ignavibacteriae	Ignavibacteria	Ignavibacteriales	Ignavibacteriaceae	undef
K00948	ribose-phosphate pyrophosphokinase [EC:2.7.6.1]	0	0	0	0	0	0	0	0	1.2173e-06	0	0	Bacteria	Planctomycetes	Phycisphaerae	Phycisphaerales	Phycisphaeraceae	Phycisphaera
K00948	ribose-phosphate pyrophosphokinase [EC:2.7.6.1]	0	0	0	0	0	0	0	0	0	0	1.57523e-08	Bacteria	Planctomycetes	Planctomycetia	Planctomycetales	Planctomycetaceae	Rhodopirellula
K00948	ribose-phosphate pyrophosphokinase [EC:2.7.6.1]	1.58426e-06	3.26802e-07	2.09174e-07	4.99424e-07	3.64403e-07	6.56238e-07	1.5233e-07	8.82335e-08	6.35466e-07	1.14332e-06	3.25251e-07	Bacteria	Planctomycetes	Planctomycetia	Planctomycetales	Planctomycetaceae	undef
K00948	ribose-phosphate pyrophosphokinase [EC:2.7.6.1]	1.58426e-06	3.26802e-07	2.09174e-07	4.99424e-07	3.64403e-07	6.56238e-07	1.5233e-07	8.82335e-08	6.35466e-07	1.14332e-06	3.25251e-07	Bacteria	Planctomycetes	undef	undef	undef	undef
K00948	ribose-phosphate pyrophosphokinase [EC:2.7.6.1]	2.23121e-08	4.41624e-08	2.96622e-08	0	5.73116e-08	3.45752e-08	9.47783e-09	0	1.81839e-08	0	0	Bacteria	Spirochaetes	Spirochaetia	Spirochaetales	Spirochaetaceae	undef
K00948	ribose-phosphate pyrophosphokinase [EC:2.7.6.1]	6.44263e-08	0	0	1.26777e-07	0	0	0	0	0	0	0	Bacteria	Thermotogae	Thermotogae	Thermotogales	Thermotogaceae	undef
K00948	ribose-phosphate pyrophosphokinase [EC:2.7.6.1]	0	0	0	0	0	0	0	0	1.60382e-08	2.47627e-08	0	Bacteria	undef	undef	undef	undef	Caldithrix
K00948	ribose-phosphate pyrophosphokinase [EC:2.7.6.1]	3.67338e-05	3.64388e-05	3.20632e-05	3.46692e-05	4.44113e-05	3.11284e-05	2.39586e-05	2.94183e-05	3.68368e-05	4.75034e-05	3.79432e-05	Bacteria	undef	undef	undef	undef	undef
K00948	ribose-phosphate pyrophosphokinase [EC:2.7.6.1]	2.37505e-07	2.01702e-07	1.38875e-07	1.56172e-07	1.08397e-07	2.90132e-07	4.2055e-07	6.48978e-07	4.05375e-06	1.09661e-06	6.65751e-07	Bacteria	Verrucomicrobia	Opitutae	Puniceicoccales	Puniceicoccaceae	Coraliomargarita
K00948	ribose-phosphate pyrophosphokinase [EC:2.7.6.1]	4.69165e-07	2.32172e-07	8.57773e-08	3.45317e-07	6.43074e-07	1.21648e-07	0	0	0	1.80421e-08	0	Bacteria	Verrucomicrobia	Verrucomicrobiae	Verrucomicrobiales	Verrucomicrobia subdivision 3	Pedosphaera
K00948	ribose-phosphate pyrophosphokinase [EC:2.7.6.1]	3.34676e-06	2.07371e-06	1.67292e-06	2.50922e-06	2.38983e-06	2.39134e-06	1.82742e-06	1.74594e-06	2.33328e-06	6.97668e-06	4.24042e-06	Bacteria	Verrucomicrobia	Opitutae	undef	undef	undef
K00948	ribose-phosphate pyrophosphokinase [EC:2.7.6.1]	3.34676e-06	2.07371e-06	1.67292e-06	2.50922e-06	2.38983e-06	2.39134e-06	1.82742e-06	1.74594e-06	2.33328e-06	6.97668e-06	4.24042e-06	Bacteria	Verrucomicrobia	undef	undef	undef	undef
K00948	ribose-phosphate pyrophosphokinase [EC:2.7.6.1]	1.79324e-07	0	4.18689e-08	2.33349e-07	0	1.06671e-07	0	0	0	1.08698e-07	6.95241e-08	Bacteria	Verrucomicrobia	Verrucomicrobiae	Verrucomicrobiales	Verrucomicrobiaceae	Verrucomicrobium
K01113	alkaline phosphatase D [EC:3.1.3.1]	9.96926e-08	0	0	8.82779e-08	0	5.13663e-08	1.38336e-07	0	6.82476e-08	2.46749e-06	8.16942e-07	Bacteria	Acidobacteria	undef	undef	undef	Candidatus Chloracidobacterium
K01113	alkaline phosphatase D [EC:3.1.3.1]	0	0	0	0	0	0	5.46369e-08	1.84352e-07	3.95339e-07	5.43347e-07	2.02199e-07	Bacteria	Actinobacteria	Actinobacteria	Actinomycetales	Nocardioidaceae	Nocardioides
K01113	alkaline phosphatase D [EC:3.1.3.1]	2.04634e-07	1.83444e-07	1.02829e-07	1.63704e-07	2.59622e-07	4.77138e-08	6.82403e-08	5.84383e-08	4.80055e-08	2.5605e-07	2.17318e-07	Bacteria	Actinobacteria	Actinobacteria	Actinomycetales	Glycomycetaceae	Stackebrandtia
K01113	alkaline phosphatase D [EC:3.1.3.1]	0	0	0	0	0	0	8.7862e-08	2.60349e-07	5.07773e-07	6.33144e-07	1.95688e-07	Bacteria	Actinobacteria	Actinobacteria	Actinomycetales	Nocardioidaceae	undef
K01113	alkaline phosphatase D [EC:3.1.3.1]	0	0	0	0	0	0	4.99369e-09	9.98598e-09	5.08868e-08	0	0	Bacteria	Alphaproteobacteria	Alphaproteobacteria	Caulobacterales	Caulobacteraceae	Brevundimonas
K01113	alkaline phosphatase D [EC:3.1.3.1]	0	0	0	0	9.77879e-09	2.99508e-08	2.32207e-08	1.81442e-08	5.82339e-08	0	0	Bacteria	Alphaproteobacteria	Alphaproteobacteria	Sphingomonadales	Sphingomonadaceae	Citromicrobium
K01113	alkaline phosphatase D [EC:3.1.3.1]	0	0	9.65106e-09	1.37751e-08	1.19156e-07	8.36149e-07	8.57763e-07	4.974e-07	2.96035e-06	1.88034e-06	3.23283e-07	Bacteria	Alphaproteobacteria	Alphaproteobacteria	Sphingomonadales	Erythrobacteraceae	Erythrobacter
K01113	alkaline phosphatase D [EC:3.1.3.1]	0	0	0	0	0	0	0	0	1.99558e-08	0	0	Bacteria	Alphaproteobacteria	Alphaproteobacteria	Rhodobacterales	Hyphomonadaceae	Hirschia
K01113	alkaline phosphatase D [EC:3.1.3.1]	0	0	0	0	0	0	4.24433e-09	0	3.10459e-08	2.89623e-09	0	Bacteria	Alphaproteobacteria	Alphaproteobacteria	Rhodobacterales	Hyphomonadaceae	Hyphomonas
K01113	alkaline phosphatase D [EC:3.1.3.1]	7.42519e-08	1.55543e-07	1.29725e-07	8.81707e-08	2.07167e-07	9.72074e-08	6.91068e-08	2.77616e-08	1.19775e-07	1.02238e-07	1.57485e-07	Bacteria	Alphaproteobacteria	Alphaproteobacteria	Rhizobiales	Phyllobacteriaceae	Nitratireductor
K01113	alkaline phosphatase D [EC:3.1.3.1]	5.11151e-09	0	0	0	0	5.54461e-09	4.22194e-09	5.87811e-09	3.88804e-09	0	0	Bacteria	Alphaproteobacteria	Alphaproteobacteria	Sphingomonadales	Sphingomonadaceae	Novosphingobium
K01113	alkaline phosphatase D [EC:3.1.3.1]	2.68528e-06	2.69703e-06	2.35906e-06	2.25582e-06	4.21023e-06	3.42789e-06	3.27742e-06	3.61718e-06	3.13149e-06	1.20631e-06	1.5324e-06	Bacteria	Alphaproteobacteria	Alphaproteobacteria	Rhodobacterales	Hyphomonadaceae	Oceanicaulis
K01113	alkaline phosphatase D [EC:3.1.3.1]	1.49716e-07	7.38721e-08	1.97807e-07	4.91013e-08	2.11866e-07	5.11263e-08	5.77082e-08	1.28444e-07	6.95937e-08	1.43867e-07	0	Bacteria	Alphaproteobacteria	Alphaproteobacteria	Parvularculales	Parvularculaceae	Parvularcula
K01113	alkaline phosphatase D [EC:3.1.3.1]	2.6472e-09	0	0	0	0	0	6.12221e-09	0	3.72513e-08	0	0	Bacteria	Alphaproteobacteria	Alphaproteobacteria	Rhodobacterales	Rhodobacteraceae	Roseovarius
K01113	alkaline phosphatase D [EC:3.1.3.1]	0	0	0	0	0	1.9586e-08	1.78965e-08	1.42382e-08	7.88299e-08	2.86274e-08	0	Bacteria	Alphaproteobacteria	Alphaproteobacteria	Sphingomonadales	Sphingomonadaceae	Sphingobium
K01113	alkaline phosphatase D [EC:3.1.3.1]	0	0	0	0	0	3.69995e-08	3.88293e-08	7.07818e-09	9.52459e-08	5.16549e-08	1.37305e-08	Bacteria	Alphaproteobacteria	Alphaproteobacteria	Sphingomonadales	Sphingomonadaceae	Sphingopyxis
K01113	alkaline phosphatase D [EC:3.1.3.1]	1.02309e-06	7.6974e-07	6.10015e-07	1.02261e-06	1.12516e-06	2.38555e-06	9.84407e-07	8.44992e-07	5.40556e-06	4.7736e-06	1.19693e-06	Bacteria	Alphaproteobacteria	Alphaproteobacteria	Sphingomonadales	undef	undef
K01113	alkaline phosphatase D [EC:3.1.3.1]	1.02309e-06	7.6974e-07	6.10015e-07	1.02261e-06	1.12516e-06	2.38555e-06	9.84407e-07	8.44992e-07	5.40556e-06	4.7736e-06	1.19693e-06	Bacteria	Alphaproteobacteria	Alphaproteobacteria	undef	undef	undef
K01113	alkaline phosphatase D [EC:3.1.3.1]	1.02309e-06	7.6974e-07	6.10015e-07	1.02261e-06	1.12516e-06	2.38555e-06	9.84407e-07	8.44992e-07	5.40556e-06	4.7736e-06	1.19693e-06	Bacteria	Alphaproteobacteria	Alphaproteobacteria	Sphingomonadales	Sphingomonadaceae	undef
K01113	alkaline phosphatase D [EC:3.1.3.1]	1.02309e-06	7.6974e-07	6.10015e-07	1.02261e-06	1.12516e-06	2.38555e-06	9.84407e-07	8.44992e-07	5.40556e-06	4.7736e-06	1.19693e-06	Bacteria	Alphaproteobacteria	Alphaproteobacteria	Rhizobiales	undef	undef
K01113	alkaline phosphatase D [EC:3.1.3.1]	1.02309e-06	7.6974e-07	6.10015e-07	1.02261e-06	1.12516e-06	2.38555e-06	9.84407e-07	8.44992e-07	5.40556e-06	4.7736e-06	1.19693e-06	Bacteria	Alphaproteobacteria	Alphaproteobacteria	Rhizobiales	Brucellaceae	undef
K01113	alkaline phosphatase D [EC:3.1.3.1]	0	0	0	2.20695e-08	0	0	0	0	0	0	0	Bacteria	Bacteroidetes	Bacteroidia	Bacteroidales	Bacteroidaceae	Bacteroides
K01113	alkaline phosphatase D [EC:3.1.3.1]	1.29634e-07	3.89513e-07	4.78023e-07	2.25893e-07	5.08297e-07	3.69332e-07	3.45214e-07	4.06429e-07	3.8848e-07	1.00885e-07	7.33796e-08	Bacteria	Bacteroidetes	Cytophagia	Cytophagales	Cyclobacteriaceae	Cecembia
K01113	alkaline phosphatase D [EC:3.1.3.1]	1.44822e-06	9.52808e-07	7.77111e-07	1.12459e-06	8.79996e-07	1.28589e-06	1.23608e-06	1.05025e-06	1.98105e-06	6.7171e-06	3.04608e-06	Bacteria	Bacteroidetes	Cytophagia	Cytophagales	Cyclobacteriaceae	Cyclobacterium
K01113	alkaline phosphatase D [EC:3.1.3.1]	1.14134e-07	1.0555e-07	1.00174e-07	1.07917e-07	1.04414e-07	1.14504e-07	1.24542e-07	5.61782e-08	1.57601e-07	2.18012e-07	3.8576e-07	Bacteria	Bacteroidetes	Cytophagia	Cytophagales	Cytophagaceae	Emticicia
K01113	alkaline phosphatase D [EC:3.1.3.1]	5.69733e-07	3.80066e-07	3.6584e-07	4.74823e-07	9.90912e-07	7.2661e-07	1.12282e-06	9.35521e-07	3.43988e-07	1.79237e-07	5.98725e-07	Bacteria	Bacteroidetes	Flavobacteriia	Flavobacteriales	Flavobacteriaceae	Flavobacterium
K01113	alkaline phosphatase D [EC:3.1.3.1]	4.81272e-07	1.72897e-07	1.33377e-07	1.07797e-07	1.06146e-07	4.96038e-07	9.8069e-07	3.79917e-07	1.12732e-06	9.60986e-07	1.02899e-06	Bacteria	Bacteroidetes	Flavobacteriia	Flavobacteriales	Cryomorphaceae	Fluviicola
K01113	alkaline phosphatase D [EC:3.1.3.1]	9.60978e-07	1.02584e-06	1.45905e-06	1.55176e-06	1.26346e-06	1.20386e-06	7.40548e-07	1.23358e-06	1.78887e-07	3.06163e-07	9.83121e-07	Bacteria	Bacteroidetes	Cytophagia	Cytophagales	Flammeovirgaceae	Fulvivirga
K01113	alkaline phosphatase D [EC:3.1.3.1]	0	0	0	1.97978e-08	0	5.92445e-08	0	0	0	0	2.82672e-08	Bacteria	Bacteroidetes	Sphingobacteriia	Sphingobacteriales	Saprospiraceae	Haliscomenobacter
K01113	alkaline phosphatase D [EC:3.1.3.1]	1.89103e-08	7.61379e-08	2.60708e-08	9.50956e-08	4.91132e-08	0	0	0	0	0	2.06617e-08	Bacteria	Bacteroidetes	Cytophagia	Cytophagales	Cyclobacteriaceae	Mariniradius
K01113	alkaline phosphatase D [EC:3.1.3.1]	1.20142e-08	0	0	0	0	0	1.78621e-08	0	0	8.64226e-08	1.96904e-08	Bacteria	Bacteroidetes	Cytophagia	Cytophagales	Flammeovirgaceae	Marivirga
K01113	alkaline phosphatase D [EC:3.1.3.1]	0	1.66458e-08	0	8.78108e-09	2.58667e-08	3.70776e-08	4.90245e-08	4.0367e-08	0	0	0	Bacteria	Bacteroidetes	Cytophagia	Cytophagales	Cytophagaceae	Microscilla
K01113	alkaline phosphatase D [EC:3.1.3.1]	8.45574e-08	0	3.71176e-08	2.09297e-07	1.86442e-07	0	3.56183e-08	0	0	0	1.45707e-07	Bacteria	Bacteroidetes	Sphingobacteriia	Sphingobacteriales	Saprospiraceae	Saprospira
K01113	alkaline phosphatase D [EC:3.1.3.1]	2.85029e-06	2.68283e-06	2.99985e-06	2.79654e-06	2.83539e-06	4.25993e-06	3.85599e-06	3.52463e-06	5.48744e-06	5.19942e-06	3.48266e-06	Bacteria	Bacteroidetes	Flavobacteriia	undef	undef	undef
K01113	alkaline phosphatase D [EC:3.1.3.1]	2.85029e-06	2.68283e-06	2.99985e-06	2.79654e-06	2.83539e-06	4.25993e-06	3.85599e-06	3.52463e-06	5.48744e-06	5.19942e-06	3.48266e-06	Bacteria	Bacteroidetes	Flavobacteriia	Flavobacteriales	Flavobacteriaceae	undef
K01113	alkaline phosphatase D [EC:3.1.3.1]	2.85029e-06	2.68283e-06	2.99985e-06	2.79654e-06	2.83539e-06	4.25993e-06	3.85599e-06	3.52463e-06	5.48744e-06	5.19942e-06	3.48266e-06	Bacteria	Bacteroidetes	undef	undef	undef	undef
K01113	alkaline phosphatase D [EC:3.1.3.1]	2.85029e-06	2.68283e-06	2.99985e-06	2.79654e-06	2.83539e-06	4.25993e-06	3.85599e-06	3.52463e-06	5.48744e-06	5.19942e-06	3.48266e-06	Bacteria	Bacteroidetes	Cytophagia	Cytophagales	Cytophagaceae	undef
K01113	alkaline phosphatase D [EC:3.1.3.1]	2.85029e-06	2.68283e-06	2.99985e-06	2.79654e-06	2.83539e-06	4.25993e-06	3.85599e-06	3.52463e-06	5.48744e-06	5.19942e-06	3.48266e-06	Bacteria	Bacteroidetes	Cytophagia	Cytophagales	undef	undef
K01113	alkaline phosphatase D [EC:3.1.3.1]	2.85029e-06	2.68283e-06	2.99985e-06	2.79654e-06	2.83539e-06	4.25993e-06	3.85599e-06	3.52463e-06	5.48744e-06	5.19942e-06	3.48266e-06	Bacteria	Bacteroidetes	Cytophagia	Cytophagales	Cyclobacteriaceae	undef
K01113	alkaline phosphatase D [EC:3.1.3.1]	2.07478e-08	0	0	0	0	9.37741e-09	7.52087e-09	0	0	0	6.21802e-09	Bacteria	Bacteroidetes	Flavobacteriia	Flavobacteriales	Flavobacteriaceae	Zunongwangia
K01113	alkaline phosphatase D [EC:3.1.3.1]	1.04509e-08	0	1.74772e-08	2.13585e-08	3.83072e-08	1.81862e-07	4.85566e-08	7.40042e-08	7.98111e-08	3.96863e-08	7.04923e-09	Bacteria	Betaproteobacteria	Betaproteobacteria	Burkholderiales	Burkholderiaceae	Limnobacter
K01113	alkaline phosphatase D [EC:3.1.3.1]	0	5.33923e-08	1.00553e-07	2.89941e-08	0	7.99144e-09	1.31438e-08	0	0	0	4.82972e-09	Bacteria	Betaproteobacteria	Betaproteobacteria	Burkholderiales	Sutterellaceae	Sutterella
K01113	alkaline phosphatase D [EC:3.1.3.1]	0	0	0	0	0	0	0	0	1.19619e-08	9.47131e-09	0	Bacteria	Betaproteobacteria	Betaproteobacteria	Burkholderiales	Comamonadaceae	undef
K01113	alkaline phosphatase D [EC:3.1.3.1]	2.60308e-08	0	0	0	0	0	0	0	0	0	0	Bacteria	Cyanobacteria	undef	Chroococcales	undef	Acaryochloris
K01113	alkaline phosphatase D [EC:3.1.3.1]	7.55982e-08	0	0	0	0	0	0	0	0	2.05439e-08	0	Bacteria	Cyanobacteria	undef	Chroococcales	undef	Synechococcus
K01113	alkaline phosphatase D [EC:3.1.3.1]	0	0	0	1.50875e-08	0	5.54461e-08	0	0	0	0	5.17122e-09	Bacteria	Deltaproteobacteria	Deltaproteobacteria	Myxococcales	Cystobacteraceae	Cystobacter
K01113	alkaline phosphatase D [EC:3.1.3.1]	3.36332e-08	5.85621e-08	0	7.7022e-08	0	0	0	0	0	0	0	Bacteria	Deltaproteobacteria	Deltaproteobacteria	Myxococcales	Nannocystaceae	Plesiocystis
K01113	alkaline phosphatase D [EC:3.1.3.1]	7.68373e-07	6.88e-07	1.14318e-06	1.47154e-06	1.65737e-06	5.67745e-07	3.12999e-07	2.93008e-07	5.25297e-08	5.22417e-07	1.27689e-06	Bacteria	Deltaproteobacteria	Deltaproteobacteria	undef	undef	undef
K01113	alkaline phosphatase D [EC:3.1.3.1]	0	0	0	0	8.55818e-08	0	0	0	0	1.74232e-08	1.08063e-08	Bacteria	Epsilonproteobacteria	Epsilonproteobacteria	Campylobacterales	Helicobacteraceae	Sulfuricurvum
K01113	alkaline phosphatase D [EC:3.1.3.1]	2.0767e-08	0	0	0	1.63362e-08	0	0	0	0	0	0	Bacteria	Fibrobacteres	Fibrobacteria	Fibrobacterales	Fibrobacteraceae	Fibrobacter
K01113	alkaline phosphatase D [EC:3.1.3.1]	1.75287e-07	1.58076e-07	2.161e-07	1.85729e-07	1.49613e-07	1.82826e-07	1.83761e-07	1.56166e-07	3.42302e-07	6.01748e-07	2.09937e-07	Bacteria	Firmicutes	Bacilli	Bacillales	Bacillaceae	Bacillus
K01113	alkaline phosphatase D [EC:3.1.3.1]	8.81044e-08	4.55271e-08	7.59161e-08	0	2.04019e-08	5.35768e-08	0	3.81587e-08	2.13233e-08	0	0	Bacteria	Firmicutes	Clostridia	Clostridiales	Clostridiaceae	Clostridium
K01113	alkaline phosphatase D [EC:3.1.3.1]	0	0	0	0	6.05097e-08	1.82523e-08	0	8.93083e-09	0	2.12817e-08	0	Bacteria	Firmicutes	Clostridia	Clostridiales	Clostridiaceae	undef
K01113	alkaline phosphatase D [EC:3.1.3.1]	0	0	0	0	7.02067e-09	2.17919e-08	1.5359e-08	1.49752e-08	0	1.02988e-07	5.01912e-09	Bacteria	Gammaproteobacteria	Gammaproteobacteria	Oceanospirillales	Alcanivoracaceae	Alcanivorax
K01113	alkaline phosphatase D [EC:3.1.3.1]	2.7913e-08	0	5.09089e-09	5.63184e-09	2.78117e-08	2.85055e-08	1.05364e-08	3.22409e-09	6.67385e-08	5.24148e-08	5.37951e-09	Bacteria	Gammaproteobacteria	Gammaproteobacteria	Alteromonadales	Alteromonadaceae	Alteromonas
K01113	alkaline phosphatase D [EC:3.1.3.1]	1.40937e-07	4.28224e-07	4.42298e-07	2.74901e-07	6.40196e-07	3.67446e-07	2.96538e-07	3.44865e-07	1.90427e-07	3.92022e-08	5.26809e-08	Bacteria	Gammaproteobacteria	Gammaproteobacteria	undef	undef	Congregibacter
K01113	alkaline phosphatase D [EC:3.1.3.1]	0	0	0	0	5.4219e-08	6.03868e-08	3.21871e-08	0	3.17588e-08	0	1.52064e-08	Bacteria	Gammaproteobacteria	Gammaproteobacteria	Thiotrichales	Piscirickettsiaceae	Cycloclasticus
K01113	alkaline phosphatase D [EC:3.1.3.1]	1.01673e-07	0	0	4.16142e-08	1.93674e-08	3.21311e-08	2.40214e-08	2.25859e-07	1.03223e-06	4.11218e-07	2.71399e-07	Bacteria	Gammaproteobacteria	Gammaproteobacteria	Alteromonadales	Alteromonadaceae	Glaciecola
K01113	alkaline phosphatase D [EC:3.1.3.1]	6.4517e-09	0	9.17266e-09	1.42825e-08	1.30505e-08	4.37397e-09	1.27894e-08	7.15432e-09	3.05719e-08	1.51541e-08	4.40577e-09	Bacteria	Gammaproteobacteria	Gammaproteobacteria	Alteromonadales	Alteromonadaceae	Marinobacter
K01113	alkaline phosphatase D [EC:3.1.3.1]	2.38903e-08	0	5.01786e-08	1.74908e-08	3.6938e-08	4.17496e-08	6.30275e-08	1.74844e-07	9.1074e-07	1.19883e-07	2.21984e-08	Bacteria	Gammaproteobacteria	Gammaproteobacteria	Alteromonadales	Pseudoalteromonadaceae	Pseudoalteromonas
K01113	alkaline phosphatase D [EC:3.1.3.1]	4.3653e-07	2.40393e-07	2.79452e-07	3.68353e-07	7.91892e-07	2.83808e-07	2.8034e-07	1.79302e-07	4.25294e-07	3.07871e-07	2.65592e-07	Bacteria	Gammaproteobacteria	Gammaproteobacteria	Xanthomonadales	Xanthomonadaceae	Rhodanobacter
K01113	alkaline phosphatase D [EC:3.1.3.1]	2.5792e-09	0	0	0	1.15938e-08	1.66932e-07	3.74939e-08	1.69487e-09	0	0	7.51487e-09	Bacteria	Gammaproteobacteria	Gammaproteobacteria	Oceanospirillales	Oceanospirillaceae	Thalassolituus
K01113	alkaline phosphatase D [EC:3.1.3.1]	4.4811e-05	4.06138e-05	4.48547e-05	4.85033e-05	4.81827e-05	6.12681e-05	6.13051e-05	7.43615e-05	6.16131e-05	5.4828e-05	6.34207e-05	Bacteria	Gammaproteobacteria	Gammaproteobacteria	undef	undef	undef
K01113	alkaline phosphatase D [EC:3.1.3.1]	4.4811e-05	4.06138e-05	4.48547e-05	4.85033e-05	4.81827e-05	6.12681e-05	6.13051e-05	7.43615e-05	6.16131e-05	5.4828e-05	6.34207e-05	Bacteria	Gammaproteobacteria	Gammaproteobacteria	Oceanospirillales	undef	undef
K01113	alkaline phosphatase D [EC:3.1.3.1]	4.4811e-05	4.06138e-05	4.48547e-05	4.85033e-05	4.81827e-05	6.12681e-05	6.13051e-05	7.43615e-05	6.16131e-05	5.4828e-05	6.34207e-05	Bacteria	Gammaproteobacteria	Gammaproteobacteria	Alteromonadales	undef	undef
K01113	alkaline phosphatase D [EC:3.1.3.1]	1.34353e-08	0	1.12872e-08	0	1.43433e-08	3.27907e-08	1.74779e-08	1.076e-08	9.19753e-08	3.05713e-08	1.37621e-08	Bacteria	Gammaproteobacteria	Gammaproteobacteria	Vibrionales	Vibrionaceae	Vibrio
K01113	alkaline phosphatase D [EC:3.1.3.1]	3.22763e-07	0	0	1.85329e-08	4.14871e-08	3.45102e-08	1.29246e-07	0	1.76812e-07	2.5635e-06	1.51725e-06	Bacteria	Lentisphaerae	Lentisphaeria	Lentisphaerales	Lentisphaeraceae	Lentisphaera
K01113	alkaline phosphatase D [EC:3.1.3.1]	2.77173e-08	0	0	1.81805e-08	1.19846e-07	0	5.23283e-09	0	0	6.20037e-09	2.30738e-08	Bacteria	Planctomycetes	Planctomycetia	Planctomycetales	Planctomycetaceae	Gemmata
K01113	alkaline phosphatase D [EC:3.1.3.1]	9.83966e-08	2.54681e-07	2.13173e-07	2.39723e-07	1.64284e-07	3.40531e-07	1.71833e-07	4.15666e-07	2.99379e-07	8.25424e-08	2.20533e-07	Bacteria	Planctomycetes	Planctomycetia	Planctomycetales	Planctomycetaceae	Pirellula
K01113	alkaline phosphatase D [EC:3.1.3.1]	8.00368e-07	0	0	4.48936e-08	4.31926e-08	7.51269e-08	0	0	0	2.69709e-07	1.46383e-07	Bacteria	Planctomycetes	Planctomycetia	Planctomycetales	Planctomycetaceae	Planctomyces
K01113	alkaline phosphatase D [EC:3.1.3.1]	8.23494e-06	4.74564e-06	3.81697e-06	5.6837e-06	7.00685e-06	5.5439e-06	3.95236e-06	3.77301e-06	5.69576e-06	1.37489e-05	7.62106e-06	Bacteria	Planctomycetes	Planctomycetia	Planctomycetales	Planctomycetaceae	Rhodopirellula
K01113	alkaline phosphatase D [EC:3.1.3.1]	1.84471e-06	1.48266e-06	1.32392e-06	1.4802e-06	1.50384e-06	1.41973e-06	1.67346e-06	1.13286e-06	1.59905e-06	5.27836e-06	3.45875e-06	Bacteria	Planctomycetes	Planctomycetia	Planctomycetales	Planctomycetaceae	undef
K01113	alkaline phosphatase D [EC:3.1.3.1]	1.84471e-06	1.48266e-06	1.32392e-06	1.4802e-06	1.50384e-06	1.41973e-06	1.67346e-06	1.13286e-06	1.59905e-06	5.27836e-06	3.45875e-06	Bacteria	Planctomycetes	Planctomycetia	Planctomycetales	undef	undef
K01113	alkaline phosphatase D [EC:3.1.3.1]	4.45699e-08	2.55778e-08	7.56266e-08	2.30141e-07	6.16449e-09	2.35533e-08	1.27997e-07	2.46031e-08	0	1.14083e-07	3.89582e-07	Bacteria	Spirochaetes	Spirochaetia	Spirochaetales	Leptospiraceae	Leptospira
K01113	alkaline phosphatase D [EC:3.1.3.1]	1.93672e-08	2.72883e-08	1.58847e-08	3.44393e-08	8.05651e-09	1.80528e-08	2.03022e-08	0	1.18276e-08	3.65232e-08	2.49179e-08	Bacteria	Spirochaetes	Spirochaetia	Spirochaetales	Spirochaetaceae	Treponema
K01113	alkaline phosphatase D [EC:3.1.3.1]	1.24285e-08	0	0	0	0	0	0	0	0	0	0	Bacteria	Thermotogae	Thermotogae	Thermotogales	Thermotogaceae	Thermotoga
K01113	alkaline phosphatase D [EC:3.1.3.1]	2.69285e-08	0	0	0	0	6.71832e-08	2.93595e-08	0	7.98837e-08	0	0	Bacteria	Thermotogae	Thermotogae	Thermotogales	Thermotogaceae	undef
K01113	alkaline phosphatase D [EC:3.1.3.1]	1.28124e-05	1.35885e-05	1.55592e-05	1.86744e-05	1.977e-05	1.95715e-05	1.90088e-05	1.54233e-05	1.88195e-05	1.97155e-05	2.4046e-05	Bacteria	undef	undef	undef	undef	undef
K01113	alkaline phosphatase D [EC:3.1.3.1]	1.88861e-07	3.47391e-08	1.85367e-08	1.0226e-07	1.10635e-07	1.71633e-07	5.69032e-07	3.68878e-07	3.26514e-06	7.68395e-07	3.33233e-07	Bacteria	Verrucomicrobia	Opitutae	Puniceicoccales	Puniceicoccaceae	Coraliomargarita
K01113	alkaline phosphatase D [EC:3.1.3.1]	1.04123e-07	2.80583e-07	1.20429e-07	1.13276e-07	9.38764e-08	1.82457e-07	4.76606e-07	5.78216e-07	2.22308e-06	7.3931e-07	3.81714e-07	Bacteria	Verrucomicrobia	Verrucomicrobiae	Verrucomicrobiales	undef	undef
K01113	alkaline phosphatase D [EC:3.1.3.1]	2.60925e-07	0	8.03645e-09	2.07562e-08	4.09262e-08	7.22638e-09	0	0	0	0	0	Bacteria	Verrucomicrobia	Verrucomicrobiae	Verrucomicrobiales	Verrucomicrobiaceae	Verrucomicrobium
K01181	endo-1,4-beta-xylanase [EC:3.2.1.8]	4.39383e-08	0	6.92119e-08	1.25049e-07	8.42481e-08	1.21821e-07	2.90967e-08	1.31958e-08	5.89098e-09	5.78912e-08	1.58965e-07	Bacteria	Actinobacteria	Actinobacteria	Actinomycetales	Promicromonosporaceae	Cellulosimicrobium
K01181	endo-1,4-beta-xylanase [EC:3.2.1.8]	1.11912e-07	1.36312e-07	2.2889e-07	1.27049e-07	3.18418e-07	9.72489e-07	1.84181e-06	1.45272e-06	1.27548e-06	5.69059e-07	4.9396e-07	Bacteria	Actinobacteria	Actinobacteria	Actinomycetales	Streptomycetaceae	Streptomyces
K01181	endo-1,4-beta-xylanase [EC:3.2.1.8]	0	0	0	0	0	0	2.20596e-08	2.65565e-08	8.68735e-08	2.88899e-08	8.95913e-09	Bacteria	Alphaproteobacteria	Alphaproteobacteria	Sphingomonadales	Sphingomonadaceae	Sphingomonas
K01181	endo-1,4-beta-xylanase [EC:3.2.1.8]	0	0	0	0	5.61654e-09	0	2.47687e-09	0	0	0	0	Bacteria	Alphaproteobacteria	Alphaproteobacteria	undef	undef	undef
K01181	endo-1,4-beta-xylanase [EC:3.2.1.8]	1.39871e-07	1.08011e-07	1.19462e-07	2.26605e-07	5.44299e-08	2.87272e-07	5.1794e-08	2.38367e-07	3.45392e-08	1.15929e-07	2.75032e-07	Bacteria	Bacteroidetes	Flavobacteriia	Flavobacteriales	Flavobacteriaceae	Cellulophaga
K01181	endo-1,4-beta-xylanase [EC:3.2.1.8]	0	0	0	0	4.48128e-09	5.40698e-09	4.94057e-09	0	0	0	0	Bacteria	Bacteroidetes	Cytophagia	Cytophagales	Cyclobacteriaceae	Mariniradius
K01181	endo-1,4-beta-xylanase [EC:3.2.1.8]	0	0	0	0	0	0	0	0	0	0	2.08959e-08	Bacteria	Bacteroidetes	Flavobacteriia	Flavobacteriales	Flavobacteriaceae	Mesoflavibacter
K01181	endo-1,4-beta-xylanase [EC:3.2.1.8]	0	0	0	0	1.46944e-08	0	0	0	0	0	1.19058e-08	Bacteria	Bacteroidetes	undef	Bacteroidetes Order II. Incertae sedis	Rhodothermaceae	Rhodothermus
K01181	endo-1,4-beta-xylanase [EC:3.2.1.8]	4.72389e-06	4.16928e-06	3.30366e-06	3.65466e-06	5.52599e-06	4.22931e-06	4.49182e-06	3.33449e-06	1.9357e-06	3.71433e-06	8.48316e-06	Bacteria	Bacteroidetes	Flavobacteriia	Flavobacteriales	undef	undef
K01181	endo-1,4-beta-xylanase [EC:3.2.1.8]	4.72389e-06	4.16928e-06	3.30366e-06	3.65466e-06	5.52599e-06	4.22931e-06	4.49182e-06	3.33449e-06	1.9357e-06	3.71433e-06	8.48316e-06	Bacteria	Bacteroidetes	undef	undef	undef	undef
K01181	endo-1,4-beta-xylanase [EC:3.2.1.8]	4.72389e-06	4.16928e-06	3.30366e-06	3.65466e-06	5.52599e-06	4.22931e-06	4.49182e-06	3.33449e-06	1.9357e-06	3.71433e-06	8.48316e-06	Bacteria	Bacteroidetes	Flavobacteriia	Flavobacteriales	Flavobacteriaceae	undef
K01181	endo-1,4-beta-xylanase [EC:3.2.1.8]	4.72389e-06	4.16928e-06	3.30366e-06	3.65466e-06	5.52599e-06	4.22931e-06	4.49182e-06	3.33449e-06	1.9357e-06	3.71433e-06	8.48316e-06	Bacteria	Bacteroidetes	Flavobacteriia	undef	undef	undef
K01181	endo-1,4-beta-xylanase [EC:3.2.1.8]	1.19068e-07	2.0445e-07	2.06333e-07	1.9308e-07	4.29169e-07	6.90032e-07	8.04255e-07	7.56349e-07	6.60396e-07	2.23998e-07	3.28853e-07	Bacteria	Deltaproteobacteria	Deltaproteobacteria	Desulfuromonadales	Geobacteraceae	Geobacter
K01181	endo-1,4-beta-xylanase [EC:3.2.1.8]	9.14147e-08	5.83509e-08	4.08124e-08	1.98588e-08	1.70673e-07	0	9.025e-08	0	0	2.84448e-07	7.36935e-07	Bacteria	Firmicutes	Bacilli	Bacillales	Bacillaceae	Bacillus
K01181	endo-1,4-beta-xylanase [EC:3.2.1.8]	0	0	3.02802e-08	1.50328e-08	0	1.65736e-08	3.15498e-08	1.63154e-08	1.01691e-08	0	0	Bacteria	Firmicutes	Clostridia	Thermoanaerobacterales	Thermoanaerobacterales Family III. Incertae Sedis	Caldicellulosiruptor
K01181	endo-1,4-beta-xylanase [EC:3.2.1.8]	9.86462e-07	7.99144e-07	6.60928e-07	8.88871e-07	1.93449e-06	1.57002e-06	1.05249e-06	7.46772e-07	1.04033e-06	1.04876e-06	1.74151e-06	Bacteria	Firmicutes	Clostridia	Clostridiales	Lachnospiraceae	Cellulosilyticum
K01181	endo-1,4-beta-xylanase [EC:3.2.1.8]	6.82781e-08	7.519e-08	1.24318e-07	1.37061e-07	1.71343e-07	1.5472e-07	1.23281e-07	6.06745e-08	2.47087e-08	2.29285e-08	2.30735e-07	Bacteria	Firmicutes	Clostridia	Clostridiales	Clostridiaceae	Clostridium
K01181	endo-1,4-beta-xylanase [EC:3.2.1.8]	1.27868e-07	1.43431e-07	7.87777e-08	7.30864e-08	6.32565e-08	8.23298e-08	9.4393e-09	2.81617e-08	1.09238e-07	3.80277e-08	0	Bacteria	Firmicutes	Clostridia	Thermoanaerobacterales	Thermoanaerobacterales Family IV. Incertae Sedis	Mahella
K01181	endo-1,4-beta-xylanase [EC:3.2.1.8]	2.53527e-08	1.10461e-07	1.74972e-07	1.42501e-07	7.7648e-08	8.61435e-08	7.63036e-08	6.38504e-08	1.03472e-07	5.68689e-08	2.35918e-07	Bacteria	Firmicutes	Clostridia	Clostridiales	undef	undef
K01181	endo-1,4-beta-xylanase [EC:3.2.1.8]	2.53527e-08	1.10461e-07	1.74972e-07	1.42501e-07	7.7648e-08	8.61435e-08	7.63036e-08	6.38504e-08	1.03472e-07	5.68689e-08	2.35918e-07	Bacteria	Firmicutes	Clostridia	undef	undef	undef
K01181	endo-1,4-beta-xylanase [EC:3.2.1.8]	0	0	0	0	0	0	3.62823e-09	0	0	0	0	Bacteria	Gammaproteobacteria	Gammaproteobacteria	Alteromonadales	undef	Teredinibacter
K01181	endo-1,4-beta-xylanase [EC:3.2.1.8]	1.26928e-07	2.29897e-07	2.19333e-07	4.14706e-07	4.05459e-07	4.7188e-07	4.68639e-07	8.58645e-08	1.13831e-07	4.4423e-07	1.47702e-06	Bacteria	Gammaproteobacteria	Gammaproteobacteria	Alteromonadales	undef	undef
K01181	endo-1,4-beta-xylanase [EC:3.2.1.8]	1.26928e-07	2.29897e-07	2.19333e-07	4.14706e-07	4.05459e-07	4.7188e-07	4.68639e-07	8.58645e-08	1.13831e-07	4.4423e-07	1.47702e-06	Bacteria	Gammaproteobacteria	Gammaproteobacteria	undef	undef	undef
K01181	endo-1,4-beta-xylanase [EC:3.2.1.8]	3.79116e-08	7.09722e-08	8.25836e-08	1.01201e-07	7.94793e-09	2.35458e-08	1.76138e-07	1.12266e-07	8.16123e-08	1.20709e-07	2.21763e-07	Bacteria	Ignavibacteriae	Ignavibacteria	Ignavibacteriales	Melioribacteraceae	Melioribacter
K01181	endo-1,4-beta-xylanase [EC:3.2.1.8]	1.46794e-07	3.15697e-08	0	0	9.74323e-08	7.40178e-09	5.33809e-08	2.91975e-08	1.5055e-07	5.69258e-08	8.82673e-09	Bacteria	Planctomycetes	Planctomycetia	Planctomycetales	Planctomycetaceae	Planctomyces
K01181	endo-1,4-beta-xylanase [EC:3.2.1.8]	1.69802e-07	4.66449e-08	4.25919e-08	0	2.54596e-08	2.23409e-08	3.51912e-08	2.03012e-08	4.26028e-07	2.40715e-07	8.16813e-08	Bacteria	Planctomycetes	Planctomycetia	Planctomycetales	Planctomycetaceae	Rhodopirellula
K01181	endo-1,4-beta-xylanase [EC:3.2.1.8]	3.57366e-06	2.41282e-06	2.88152e-06	2.59828e-06	3.31345e-06	2.18753e-06	1.53402e-06	2.21205e-06	2.26427e-06	2.58895e-06	1.63591e-06	Bacteria	Planctomycetes	Planctomycetia	Planctomycetales	Planctomycetaceae	undef
K01181	endo-1,4-beta-xylanase [EC:3.2.1.8]	4.37318e-08	0	6.45977e-08	8.29812e-08	1.89018e-08	1.38923e-07	0	0	0	3.00821e-07	6.96253e-07	Bacteria	Thermotogae	Thermotogae	Thermotogales	Thermotogaceae	Thermotoga
K01181	endo-1,4-beta-xylanase [EC:3.2.1.8]	9.82641e-06	1.27581e-05	1.28756e-05	1.28896e-05	1.39816e-05	1.64603e-05	1.62543e-05	1.58043e-05	1.89871e-05	1.55411e-05	1.95456e-05	Bacteria	undef	undef	undef	undef	undef
K01181	endo-1,4-beta-xylanase [EC:3.2.1.8]	3.51648e-07	1.28045e-07	1.04902e-07	4.87777e-07	7.56072e-08	3.4139e-07	8.13125e-07	8.36252e-07	4.49307e-06	1.26749e-06	8.64471e-07	Bacteria	Verrucomicrobia	Verrucomicrobiae	Verrucomicrobiales	undef	undef
K01911	O-succinylbenzoic acid---CoA ligase [EC:6.2.1.26]	2.68608e-06	1.87026e-06	2.8341e-06	3.01223e-06	2.81179e-06	1.19685e-06	3.8725e-07	5.73247e-07	3.01804e-07	1.80472e-06	1.52046e-06	Bacteria	Actinobacteria	Actinobacteria	Rubrobacterales	Rubrobacteraceae	Rubrobacter
K01911	O-succinylbenzoic acid---CoA ligase [EC:6.2.1.26]	4.48656e-06	3.85912e-06	2.68518e-06	3.00271e-06	4.42726e-06	4.00552e-06	2.16779e-06	2.2906e-06	3.85145e-06	7.00511e-06	2.33962e-06	Bacteria	Actinobacteria	Actinobacteria	Actinomycetales	undef	undef
K01911	O-succinylbenzoic acid---CoA ligase [EC:6.2.1.26]	4.48656e-06	3.85912e-06	2.68518e-06	3.00271e-06	4.42726e-06	4.00552e-06	2.16779e-06	2.2906e-06	3.85145e-06	7.00511e-06	2.33962e-06	Bacteria	Actinobacteria	Actinobacteria	undef	undef	undef
K01911	O-succinylbenzoic acid---CoA ligase [EC:6.2.1.26]	1.17663e-06	1.47577e-06	1.61705e-06	1.29185e-06	1.79341e-06	1.80734e-06	1.80133e-06	2.02835e-06	3.09792e-06	2.26068e-06	1.57788e-06	Bacteria	Alphaproteobacteria	Alphaproteobacteria	Rhodospirillales	Rhodospirillaceae	Azospirillum
K01911	O-succinylbenzoic acid---CoA ligase [EC:6.2.1.26]	2.4008e-07	2.04435e-07	2.71783e-07	4.96988e-07	3.82119e-07	6.53056e-07	3.38464e-07	3.40756e-07	1.8646e-06	8.84376e-07	2.04348e-07	Bacteria	Alphaproteobacteria	Alphaproteobacteria	Rhodobacterales	Rhodobacteraceae	Pelagibaca
K01911	O-succinylbenzoic acid---CoA ligase [EC:6.2.1.26]	1.42784e-07	1.12409e-07	1.58277e-07	3.6744e-07	1.25869e-07	3.46034e-07	4.58106e-07	3.56383e-07	6.49621e-08	2.38413e-07	4.59284e-07	Bacteria	Alphaproteobacteria	Alphaproteobacteria	undef	undef	undef
K01911	O-succinylbenzoic acid---CoA ligase [EC:6.2.1.26]	1.42784e-07	1.12409e-07	1.58277e-07	3.6744e-07	1.25869e-07	3.46034e-07	4.58106e-07	3.56383e-07	6.49621e-08	2.38413e-07	4.59284e-07	Bacteria	Alphaproteobacteria	Alphaproteobacteria	Rhodobacterales	Rhodobacteraceae	undef
K01911	O-succinylbenzoic acid---CoA ligase [EC:6.2.1.26]	1.03477e-07	0	0	0	0	0	0	0	0	1.36547e-08	2.79477e-08	Bacteria	Bacteroidetes	Bacteroidia	Bacteroidales	Bacteroidaceae	Bacteroides
K01911	O-succinylbenzoic acid---CoA ligase [EC:6.2.1.26]	4.54418e-07	3.04423e-07	1.9831e-07	3.56965e-07	5.14652e-07	3.85533e-07	6.27422e-07	3.25717e-07	8.0348e-07	5.10815e-07	7.01371e-07	Bacteria	Bacteroidetes	Flavobacteriia	Flavobacteriales	Flavobacteriaceae	Flavobacterium
K01911	O-succinylbenzoic acid---CoA ligase [EC:6.2.1.26]	0	0	7.89918e-08	3.50766e-08	6.41018e-08	6.62942e-08	4.03838e-08	0	0	0	0	Bacteria	Bacteroidetes	Flavobacteriia	Flavobacteriales	Flavobacteriaceae	Joostella
K01911	O-succinylbenzoic acid---CoA ligase [EC:6.2.1.26]	1.06397e-07	0	0	5.23414e-08	0	0	4.66441e-08	0	0	4.56567e-08	3.57695e-08	Bacteria	Bacteroidetes	Flavobacteriia	Flavobacteriales	Flavobacteriaceae	Kordia
K01911	O-succinylbenzoic acid---CoA ligase [EC:6.2.1.26]	4.38722e-07	8.97753e-08	7.25817e-08	7.76978e-08	8.76143e-08	8.18539e-08	1.54804e-07	4.33857e-08	7.4084e-08	2.61745e-07	3.31713e-07	Bacteria	Bacteroidetes	Flavobacteriia	Flavobacteriales	Flavobacteriaceae	Muricauda
K01911	O-succinylbenzoic acid---CoA ligase [EC:6.2.1.26]	7.97541e-09	4.25e-08	2.47396e-08	3.72729e-08	4.48128e-08	2.59535e-08	3.55721e-08	1.37573e-08	9.09968e-09	1.40498e-08	0	Bacteria	Bacteroidetes	Flavobacteriia	Flavobacteriales	Flavobacteriaceae	Psychroflexus
K01911	O-succinylbenzoic acid---CoA ligase [EC:6.2.1.26]	4.2812e-06	3.56064e-06	3.91645e-06	4.15238e-06	4.62188e-06	6.19892e-06	6.96066e-06	5.45668e-06	3.88443e-06	4.15533e-06	9.70884e-06	Bacteria	Bacteroidetes	Flavobacteriia	undef	undef	undef
K01911	O-succinylbenzoic acid---CoA ligase [EC:6.2.1.26]	4.2812e-06	3.56064e-06	3.91645e-06	4.15238e-06	4.62188e-06	6.19892e-06	6.96066e-06	5.45668e-06	3.88443e-06	4.15533e-06	9.70884e-06	Bacteria	Bacteroidetes	Flavobacteriia	Flavobacteriales	Flavobacteriaceae	undef
K01911	O-succinylbenzoic acid---CoA ligase [EC:6.2.1.26]	4.2812e-06	3.56064e-06	3.91645e-06	4.15238e-06	4.62188e-06	6.19892e-06	6.96066e-06	5.45668e-06	3.88443e-06	4.15533e-06	9.70884e-06	Bacteria	Bacteroidetes	Flavobacteriia	Flavobacteriales	undef	undef
K01911	O-succinylbenzoic acid---CoA ligase [EC:6.2.1.26]	4.2812e-06	3.56064e-06	3.91645e-06	4.15238e-06	4.62188e-06	6.19892e-06	6.96066e-06	5.45668e-06	3.88443e-06	4.15533e-06	9.70884e-06	Bacteria	Bacteroidetes	Cytophagia	Cytophagales	Cyclobacteriaceae	undef
K01911	O-succinylbenzoic acid---CoA ligase [EC:6.2.1.26]	4.2812e-06	3.56064e-06	3.91645e-06	4.15238e-06	4.62188e-06	6.19892e-06	6.96066e-06	5.45668e-06	3.88443e-06	4.15533e-06	9.70884e-06	Bacteria	Bacteroidetes	undef	undef	undef	undef
K01911	O-succinylbenzoic acid---CoA ligase [EC:6.2.1.26]	2.04817e-07	1.0765e-07	9.86372e-08	6.34919e-08	0	0	6.11802e-08	2.48902e-08	0	0	0	Bacteria	Bacteroidetes	Flavobacteriia	Flavobacteriales	Flavobacteriaceae	Zobellia
K01911	O-succinylbenzoic acid---CoA ligase [EC:6.2.1.26]	4.12717e-08	0	4.76952e-08	4.06068e-08	5.01996e-08	5.2669e-08	5.77509e-08	5.98253e-08	8.30994e-08	0	4.77467e-08	Bacteria	Betaproteobacteria	Betaproteobacteria	Burkholderiales	Comamonadaceae	Albidiferax
K01911	O-succinylbenzoic acid---CoA ligase [EC:6.2.1.26]	3.94112e-08	4.66706e-08	0	0	7.67681e-08	2.37503e-08	1.51911e-08	1.07909e-08	0	0	0	Bacteria	Chlamydiae	Chlamydiia	Chlamydiales	Simkaniaceae	Simkania
K01911	O-succinylbenzoic acid---CoA ligase [EC:6.2.1.26]	0	0	2.29613e-08	0	0	0	0	0	0	0	0	Bacteria	Chlorobi	Chlorobia	Chlorobiales	Chlorobiaceae	Chlorobium
K01911	O-succinylbenzoic acid---CoA ligase [EC:6.2.1.26]	0	0	1.11375e-08	0	0	0	0	0	0	0	0	Bacteria	Chloroflexi	Chloroflexia	Herpetosiphonales	Herpetosiphonaceae	Herpetosiphon
K01911	O-succinylbenzoic acid---CoA ligase [EC:6.2.1.26]	2.73735e-07	3.87673e-07	2.67741e-07	1.94108e-07	2.29465e-07	1.64514e-07	1.95542e-07	3.26942e-07	4.33312e-07	4.50363e-07	2.30378e-07	Bacteria	Cyanobacteria	undef	Nostocales	Nostocaceae	Anabaena
K01911	O-succinylbenzoic acid---CoA ligase [EC:6.2.1.26]	7.32117e-08	0	0	2.67549e-08	1.12832e-08	0	0	0	0	1.18159e-08	7.85481e-08	Bacteria	Cyanobacteria	undef	Chroococcales	undef	Cyanothece
K01911	O-succinylbenzoic acid---CoA ligase [EC:6.2.1.26]	5.48887e-05	0.000110971	0.000112158	0.000101911	0.000117017	0.000103524	0.000121688	0.000127927	5.24272e-05	4.8241e-05	8.70009e-05	Bacteria	Cyanobacteria	undef	Prochlorales	Prochlorococcaceae	Prochlorococcus
K01911	O-succinylbenzoic acid---CoA ligase [EC:6.2.1.26]	0	0	1.30941e-08	2.50757e-08	0	0	0	0	0	0	0	Bacteria	Cyanobacteria	undef	Oscillatoriales	undef	Pseudanabaena
K01911	O-succinylbenzoic acid---CoA ligase [EC:6.2.1.26]	1.92306e-07	2.21222e-07	1.72015e-07	2.04224e-07	1.82492e-07	2.20189e-07	1.63377e-07	8.87597e-08	7.83625e-08	4.15849e-07	4.73596e-07	Bacteria	Cyanobacteria	undef	Nostocales	Nostocaceae	Richelia
K01911	O-succinylbenzoic acid---CoA ligase [EC:6.2.1.26]	0.000117395	6.84606e-06	4.06758e-06	6.15354e-06	1.21601e-06	7.5553e-06	2.99313e-06	2.39639e-06	1.19493e-05	3.5756e-05	1.08868e-05	Bacteria	Cyanobacteria	undef	Chroococcales	undef	Synechococcus
K01911	O-succinylbenzoic acid---CoA ligase [EC:6.2.1.26]	1.35965e-08	3.7899e-08	1.62215e-08	0	1.97456e-08	6.807e-09	3.4209e-08	8.55662e-08	7.35083e-07	1.43712e-07	7.99923e-09	Bacteria	Cyanobacteria	undef	Chroococcales	undef	Synechocystis
K01911	O-succinylbenzoic acid---CoA ligase [EC:6.2.1.26]	8.41252e-08	0	0	8.25891e-08	6.76739e-08	4.49287e-08	5.3237e-08	0	0	1.70193e-07	2.34218e-07	Bacteria	Cyanobacteria	undef	undef	undef	undef
K01911	O-succinylbenzoic acid---CoA ligase [EC:6.2.1.26]	8.41252e-08	0	0	8.25891e-08	6.76739e-08	4.49287e-08	5.3237e-08	0	0	1.70193e-07	2.34218e-07	Bacteria	Cyanobacteria	undef	Oscillatoriales	undef	undef
K01911	O-succinylbenzoic acid---CoA ligase [EC:6.2.1.26]	1.01845e-07	0	1.12211e-07	0	8.59513e-08	0	0	0	1.72852e-07	1.07625e-07	5.44824e-08	Bacteria	Deltaproteobacteria	Deltaproteobacteria	undef	undef	undef
K01911	O-succinylbenzoic acid---CoA ligase [EC:6.2.1.26]	1.01845e-07	0	1.12211e-07	0	8.59513e-08	0	0	0	1.72852e-07	1.07625e-07	5.44824e-08	Bacteria	Deltaproteobacteria	Deltaproteobacteria	Myxococcales	undef	undef
K01911	O-succinylbenzoic acid---CoA ligase [EC:6.2.1.26]	0	0	0	0	1.08707e-08	9.83721e-09	4.1947e-08	3.57562e-08	1.03472e-08	1.77511e-08	1.98174e-08	Bacteria	Epsilonproteobacteria	Epsilonproteobacteria	Campylobacterales	Campylobacteraceae	Campylobacter
K01911	O-succinylbenzoic acid---CoA ligase [EC:6.2.1.26]	7.60303e-08	2.69733e-07	1.98222e-07	3.14163e-07	4.13427e-07	2.80358e-07	9.17752e-08	9.52271e-08	1.10228e-08	1.56954e-07	1.47114e-07	Bacteria	Firmicutes	Bacilli	Bacillales	Bacillaceae	Bacillus
K01911	O-succinylbenzoic acid---CoA ligase [EC:6.2.1.26]	0	0	0	0	0	0	1.8302e-08	0	1.25883e-06	8.67441e-08	0	Bacteria	Firmicutes	Bacilli	Bacillales	Planococcaceae	Bhargavaea
K01911	O-succinylbenzoic acid---CoA ligase [EC:6.2.1.26]	5.06165e-08	8.04728e-08	9.32321e-08	1.13203e-07	4.34628e-07	4.26606e-08	3.53075e-08	4.12061e-08	0	0	2.42469e-08	Bacteria	Firmicutes	Clostridia	Clostridiales	Clostridiaceae	Clostridium
K01911	O-succinylbenzoic acid---CoA ligase [EC:6.2.1.26]	1.79894e-07	3.47824e-08	0	3.36041e-08	5.05504e-08	0	0	0	0	0	1.27351e-08	Bacteria	Firmicutes	Clostridia	Clostridiales	Peptococcaceae	Desulfitobacterium
K01911	O-succinylbenzoic acid---CoA ligase [EC:6.2.1.26]	1.38262e-07	1.11882e-07	8.86895e-08	1.25958e-07	1.46966e-07	2.73569e-07	3.38793e-07	1.52689e-07	1.19775e-07	3.74373e-07	3.91656e-07	Bacteria	Firmicutes	Bacilli	Bacillales	Listeriaceae	Listeria
K01911	O-succinylbenzoic acid---CoA ligase [EC:6.2.1.26]	1.65372e-07	0	0	0	0	1.01651e-07	4.91732e-08	0	0	1.42426e-07	3.79446e-07	Bacteria	Firmicutes	Bacilli	Bacillales	Staphylococcaceae	Staphylococcus
K01911	O-succinylbenzoic acid---CoA ligase [EC:6.2.1.26]	0	0	0	0	0	0	9.151e-09	0	0	8.40334e-08	5.04385e-08	Bacteria	Firmicutes	Clostridia	Thermoanaerobacterales	Thermodesulfobiaceae	Thermodesulfobium
K01911	O-succinylbenzoic acid---CoA ligase [EC:6.2.1.26]	3.74353e-07	2.75729e-07	3.1671e-07	5.51622e-07	8.39579e-07	2.51823e-07	2.62346e-07	2.54613e-07	3.62251e-07	4.93265e-07	6.72809e-07	Bacteria	Firmicutes	Clostridia	Clostridiales	undef	undef
K01911	O-succinylbenzoic acid---CoA ligase [EC:6.2.1.26]	3.74353e-07	2.75729e-07	3.1671e-07	5.51622e-07	8.39579e-07	2.51823e-07	2.62346e-07	2.54613e-07	3.62251e-07	4.93265e-07	6.72809e-07	Bacteria	Firmicutes	undef	undef	undef	undef
K01911	O-succinylbenzoic acid---CoA ligase [EC:6.2.1.26]	3.74353e-07	2.75729e-07	3.1671e-07	5.51622e-07	8.39579e-07	2.51823e-07	2.62346e-07	2.54613e-07	3.62251e-07	4.93265e-07	6.72809e-07	Bacteria	Firmicutes	Bacilli	Bacillales	undef	undef
K01911	O-succinylbenzoic acid---CoA ligase [EC:6.2.1.26]	3.74353e-07	2.75729e-07	3.1671e-07	5.51622e-07	8.39579e-07	2.51823e-07	2.62346e-07	2.54613e-07	3.62251e-07	4.93265e-07	6.72809e-07	Bacteria	Firmicutes	Bacilli	Lactobacillales	undef	undef
K01911	O-succinylbenzoic acid---CoA ligase [EC:6.2.1.26]	0	0	0	0	0	0	4.16467e-08	0	0	4.56666e-09	0	Bacteria	Gammaproteobacteria	Gammaproteobacteria	Oceanospirillales	Oceanospirillaceae	Thalassolituus
K01911	O-succinylbenzoic acid---CoA ligase [EC:6.2.1.26]	1.59987e-07	2.0089e-07	1.78165e-07	6.54332e-08	3.53298e-08	1.44279e-07	2.30709e-07	3.90339e-07	4.00092e-07	3.62122e-07	1.55237e-07	Bacteria	Gammaproteobacteria	Gammaproteobacteria	Enterobacteriales	Enterobacteriaceae	undef
K01911	O-succinylbenzoic acid---CoA ligase [EC:6.2.1.26]	1.59987e-07	2.0089e-07	1.78165e-07	6.54332e-08	3.53298e-08	1.44279e-07	2.30709e-07	3.90339e-07	4.00092e-07	3.62122e-07	1.55237e-07	Bacteria	Gammaproteobacteria	Gammaproteobacteria	undef	undef	undef
K01911	O-succinylbenzoic acid---CoA ligase [EC:6.2.1.26]	1.0649e-08	0	0	0	5.28753e-09	2.41526e-08	0	6.35298e-08	7.95523e-08	1.25064e-08	6.34649e-09	Bacteria	Gammaproteobacteria	Gammaproteobacteria	Vibrionales	Vibrionaceae	Vibrio
K01911	O-succinylbenzoic acid---CoA ligase [EC:6.2.1.26]	9.35674e-06	1.03477e-05	1.01148e-05	8.50867e-06	8.85704e-06	1.03431e-05	1.01063e-05	1.15713e-05	1.92604e-05	1.29699e-05	1.03818e-05	Bacteria	undef	undef	undef	undef	undef
K01911	O-succinylbenzoic acid---CoA ligase [EC:6.2.1.26]	9.52993e-08	1.82064e-07	0	8.64388e-08	6.14309e-08	1.35005e-07	2.60674e-07	2.42953e-07	1.67391e-06	6.41997e-07	1.23016e-07	Bacteria	Verrucomicrobia	Opitutae	Puniceicoccales	Puniceicoccaceae	Coraliomargarita
K01911	O-succinylbenzoic acid---CoA ligase [EC:6.2.1.26]	2.44931e-07	1.63359e-07	1.96279e-07	2.20008e-07	1.36556e-07	2.23145e-07	3.86288e-07	4.34628e-07	2.16664e-06	7.82903e-07	5.61089e-07	Bacteria	Verrucomicrobia	Opitutae	undef	undef	undef
K01911	O-succinylbenzoic acid---CoA ligase [EC:6.2.1.26]	2.44931e-07	1.63359e-07	1.96279e-07	2.20008e-07	1.36556e-07	2.23145e-07	3.86288e-07	4.34628e-07	2.16664e-06	7.82903e-07	5.61089e-07	Bacteria	Verrucomicrobia	Verrucomicrobiae	Verrucomicrobiales	undef	undef
K02014	iron complex outermembrane recepter protein	0	0	2.9717e-08	2.57135e-08	2.25262e-08	3.53333e-08	3.72524e-08	1.97583e-08	4.0024e-08	0	4.36396e-08	Bacteria	Alphaproteobacteria	Alphaproteobacteria	Rhizobiales	Bradyrhizobiaceae	Afipia
K02014	iron complex outermembrane recepter protein	0	0	3.09574e-08	3.38759e-08	4.44119e-08	3.73479e-08	1.187e-08	1.03289e-08	4.09922e-08	0	3.27125e-08	Bacteria	Alphaproteobacteria	Alphaproteobacteria	Caulobacterales	Caulobacteraceae	Asticcacaulis
K02014	iron complex outermembrane recepter protein	5.46101e-09	0	0	0	7.8553e-09	0	7.03657e-09	2.69144e-08	1.32094e-07	2.62956e-08	0	Bacteria	Alphaproteobacteria	Alphaproteobacteria	Rhizobiales	Xanthobacteraceae	Azorhizobium
K02014	iron complex outermembrane recepter protein	4.20048e-07	3.31406e-07	3.13642e-07	3.452e-07	4.37794e-07	3.86199e-07	3.49016e-07	3.32869e-07	2.30987e-07	4.50166e-07	3.29061e-07	Bacteria	Alphaproteobacteria	Alphaproteobacteria	Rhodospirillales	Rhodospirillaceae	Azospirillum
K02014	iron complex outermembrane recepter protein	0	0	0	0	9.75846e-09	1.17743e-08	0	0	0	0	9.88321e-09	Bacteria	Alphaproteobacteria	Alphaproteobacteria	Rhizobiales	Bartonellaceae	Bartonella
K02014	iron complex outermembrane recepter protein	0	0	0	1.38302e-07	0	0	3.31724e-08	1.42108e-08	0	5.00257e-08	8.97576e-08	Bacteria	Alphaproteobacteria	Alphaproteobacteria	Rhizobiales	Beijerinckiaceae	Beijerinckia
K02014	iron complex outermembrane recepter protein	5.5422e-07	1.02524e-06	1.24975e-06	1.26451e-06	1.05962e-06	1.1806e-06	1.47679e-06	1.32396e-06	8.17716e-07	5.873e-07	1.13516e-06	Bacteria	Alphaproteobacteria	Alphaproteobacteria	Rhizobiales	Bradyrhizobiaceae	Bradyrhizobium
K02014	iron complex outermembrane recepter protein	4.02798e-07	7.08995e-07	6.81577e-07	7.73042e-07	7.49918e-07	6.89915e-07	8.60238e-07	5.9158e-07	6.18519e-07	3.87622e-07	6.58506e-07	Bacteria	Alphaproteobacteria	Alphaproteobacteria	Caulobacterales	Caulobacteraceae	Brevundimonas
K02014	iron complex outermembrane recepter protein	3.42975e-07	4.86043e-07	5.77888e-07	3.99865e-07	1.06437e-06	6.07501e-07	1.07201e-06	4.37086e-07	5.73045e-07	6.43396e-07	5.40871e-07	Bacteria	Alphaproteobacteria	Alphaproteobacteria	Caulobacterales	Caulobacteraceae	Caulobacter
K02014	iron complex outermembrane recepter protein	0	0	0	7.68952e-08	0	1.38615e-08	3.71733e-08	1.08991e-08	0	6.04659e-08	8.6809e-08	Bacteria	Alphaproteobacteria	Alphaproteobacteria	Rhodobacterales	Rhodobacteraceae	Celeribacter
K02014	iron complex outermembrane recepter protein	1.69128e-07	2.09887e-07	2.14527e-07	4.99079e-08	2.60353e-07	1.60603e-07	7.06523e-08	1.04504e-07	1.01245e-07	8.77208e-08	3.78242e-08	Bacteria	Alphaproteobacteria	Alphaproteobacteria	Rhizobiales	Phyllobacteriaceae	Chelativorans
K02014	iron complex outermembrane recepter protein	1.79284e-06	9.72468e-07	8.36371e-07	1.03848e-06	3.36992e-07	1.10211e-06	8.94607e-07	1.08657e-06	2.8306e-06	1.43653e-06	7.62537e-07	Bacteria	Alphaproteobacteria	Alphaproteobacteria	Rhodobacterales	Rhodobacteraceae	Citreicella
K02014	iron complex outermembrane recepter protein	2.933e-08	1.57622e-08	1.66823e-08	0	7.61591e-08	6.59735e-07	8.29914e-07	6.55782e-07	4.20418e-06	2.43153e-06	3.42423e-07	Bacteria	Alphaproteobacteria	Alphaproteobacteria	Sphingomonadales	Sphingomonadaceae	Citromicrobium
K02014	iron complex outermembrane recepter protein	7.19554e-07	5.38992e-07	5.56768e-07	3.92729e-07	8.6438e-07	2.56429e-06	2.74724e-06	2.11616e-06	1.24374e-05	7.74902e-06	1.42566e-06	Bacteria	Alphaproteobacteria	Alphaproteobacteria	Sphingomonadales	Erythrobacteraceae	Erythrobacter
K02014	iron complex outermembrane recepter protein	1.1907e-06	1.20312e-06	1.16815e-06	1.17921e-06	1.20618e-06	1.87485e-06	1.33895e-06	1.80645e-06	3.64458e-06	3.27877e-06	2.02274e-06	Bacteria	Alphaproteobacteria	Alphaproteobacteria	Rhodobacterales	Hyphomonadaceae	Hirschia
K02014	iron complex outermembrane recepter protein	2.12799e-07	2.40133e-07	2.60401e-07	4.72546e-07	1.72283e-07	1.88855e-07	1.84664e-07	1.31473e-07	1.34323e-08	5.34342e-08	3.61324e-07	Bacteria	Alphaproteobacteria	Alphaproteobacteria	Rhizobiales	Hyphomicrobiaceae	Hyphomicrobium
K02014	iron complex outermembrane recepter protein	1.01068e-06	1.21134e-06	1.30852e-06	2.00581e-06	1.57241e-06	1.28027e-06	8.40362e-07	8.79758e-07	1.5108e-06	1.409e-06	5.40556e-07	Bacteria	Alphaproteobacteria	Alphaproteobacteria	Rhodobacterales	Hyphomonadaceae	Hyphomonas
K02014	iron complex outermembrane recepter protein	0	0	0	0	0	0	1.54949e-08	1.52762e-09	7.07567e-09	0	0	Bacteria	Alphaproteobacteria	Alphaproteobacteria	Kordiimonadales	Kordiimonadaceae	Kordiimonas
K02014	iron complex outermembrane recepter protein	8.58231e-08	1.3041e-07	1.59716e-07	1.64845e-07	3.85783e-08	5.50341e-08	1.81938e-07	2.3903e-07	5.44822e-08	0	2.03834e-07	Bacteria	Alphaproteobacteria	Alphaproteobacteria	Rhodospirillales	Rhodospirillaceae	Magnetospirillum
K02014	iron complex outermembrane recepter protein	1.13312e-06	1.16231e-06	1.43581e-06	1.60603e-06	1.26935e-06	1.49145e-06	1.54225e-06	1.50572e-06	2.11856e-06	1.61273e-06	1.34065e-06	Bacteria	Alphaproteobacteria	Alphaproteobacteria	Rhodobacterales	Hyphomonadaceae	Maricaulis
K02014	iron complex outermembrane recepter protein	0	0	0	0	0	0	0	0	0	3.70657e-08	6.015e-08	Bacteria	Alphaproteobacteria	Alphaproteobacteria	Rhizobiales	Methylobacteriaceae	Methylobacterium
K02014	iron complex outermembrane recepter protein	0	0	0	0	0	0	0	0	0	1.64755e-08	0	Bacteria	Alphaproteobacteria	Alphaproteobacteria	Rhizobiales	Methylocystaceae	Methylosinus
K02014	iron complex outermembrane recepter protein	3.00135e-08	0	4.84372e-08	3.08548e-08	7.90113e-08	1.2006e-08	4.74028e-08	0	7.17592e-09	0	1.58166e-08	Bacteria	Alphaproteobacteria	Alphaproteobacteria	Rhizobiales	Phyllobacteriaceae	Nitratireductor
K02014	iron complex outermembrane recepter protein	2.55914e-07	4.17465e-07	3.81155e-07	4.11125e-07	5.8897e-07	9.98629e-07	9.86336e-07	7.65671e-07	3.61951e-06	2.08111e-06	8.54331e-07	Bacteria	Alphaproteobacteria	Alphaproteobacteria	Sphingomonadales	Sphingomonadaceae	Novosphingobium
K02014	iron complex outermembrane recepter protein	8.08617e-08	0	2.74884e-08	0	2.16021e-08	0	4.55313e-08	2.36847e-08	7.58307e-09	3.61309e-07	1.50255e-07	Bacteria	Alphaproteobacteria	Alphaproteobacteria	Rhodospirillales	Rhodospirillaceae	Oceanibaculum
K02014	iron complex outermembrane recepter protein	1.30154e-08	0	0	0	0	0	0	0	1.18801e-08	0	0	Bacteria	Alphaproteobacteria	Alphaproteobacteria	Rhodobacterales	Hyphomonadaceae	Oceanicaulis
K02014	iron complex outermembrane recepter protein	0	0	0	0	1.87218e-08	4.51783e-08	3.6121e-08	0	0	0	3.98184e-08	Bacteria	Alphaproteobacteria	Alphaproteobacteria	Rhizobiales	Brucellaceae	Ochrobactrum
K02014	iron complex outermembrane recepter protein	1.71005e-08	2.91606e-08	0	0	7.68687e-08	1.11297e-08	0	0	0	0	0	Bacteria	Alphaproteobacteria	Alphaproteobacteria	Rhodobacterales	Rhodobacteraceae	Octadecabacter
K02014	iron complex outermembrane recepter protein	8.14878e-09	0	3.07068e-08	6.7807e-08	1.46518e-08	0	2.17728e-08	0	0	0	6.67761e-09	Bacteria	Alphaproteobacteria	Alphaproteobacteria	Rhizobiales	Bradyrhizobiaceae	Oligotropha
K02014	iron complex outermembrane recepter protein	4.23393e-09	2.10707e-08	0	0	1.06643e-08	0	1.73526e-08	1.80904e-08	1.53389e-07	1.39312e-08	2.71904e-08	Bacteria	Alphaproteobacteria	Alphaproteobacteria	Rhizobiales	Rhodobiaceae	Parvibaculum
K02014	iron complex outermembrane recepter protein	5.34006e-07	2.036e-07	2.3478e-07	2.09303e-07	2.71082e-07	3.81312e-07	2.66797e-07	2.11808e-07	6.2384e-07	1.53079e-06	6.67788e-07	Bacteria	Alphaproteobacteria	Alphaproteobacteria	Parvularculales	Parvularculaceae	Parvularcula
K02014	iron complex outermembrane recepter protein	3.08544e-07	2.79528e-07	3.97298e-07	5.00259e-07	7.30045e-07	6.14047e-07	2.97638e-07	2.94073e-07	1.70379e-07	7.39575e-07	6.73711e-07	Bacteria	Alphaproteobacteria	Alphaproteobacteria	Rhodobacterales	Rhodobacteraceae	Pelagibaca
K02014	iron complex outermembrane recepter protein	7.81504e-07	6.69301e-07	9.14553e-07	9.17618e-07	8.37589e-07	7.7385e-07	1.06614e-06	9.96714e-07	8.12866e-07	1.13602e-06	2.08928e-06	Bacteria	Alphaproteobacteria	Alphaproteobacteria	Rhodospirillales	Rhodospirillaceae	Phaeospirillum
K02014	iron complex outermembrane recepter protein	3.45319e-07	3.27334e-07	4.01085e-07	4.35354e-07	5.33046e-07	4.94312e-07	2.91759e-07	3.02781e-07	2.96499e-07	5.16709e-07	4.24937e-07	Bacteria	Alphaproteobacteria	Alphaproteobacteria	Rhizobiales	Phyllobacteriaceae	Phyllobacterium
K02014	iron complex outermembrane recepter protein	6.80223e-07	8.89859e-07	1.10311e-06	1.19772e-06	1.18267e-06	6.65209e-07	7.18528e-07	6.34297e-07	2.67938e-07	2.80644e-07	7.91074e-07	Bacteria	Alphaproteobacteria	Alphaproteobacteria	Rhodobacterales	Rhodobacteraceae	Pseudovibrio
K02014	iron complex outermembrane recepter protein	0	0	0	0	0	0	0	6.6935e-09	0	0	0	Bacteria	Alphaproteobacteria	Alphaproteobacteria	Rhizobiales	Rhizobiaceae	Rhizobium
K02014	iron complex outermembrane recepter protein	6.92914e-06	6.03828e-06	5.30001e-06	6.36444e-06	3.86982e-06	6.95531e-06	5.55597e-06	7.34775e-06	8.07662e-06	7.69625e-06	6.95762e-06	Bacteria	Alphaproteobacteria	Alphaproteobacteria	Rhodobacterales	Rhodobacteraceae	Rhodobacter
K02014	iron complex outermembrane recepter protein	1.19308e-07	2.31831e-07	2.30139e-07	4.23297e-07	3.25615e-07	3.82899e-07	1.69031e-07	9.51374e-08	3.46504e-08	6.32556e-08	1.97621e-07	Bacteria	Alphaproteobacteria	Alphaproteobacteria	Rhizobiales	Hyphomicrobiaceae	Rhodomicrobium
K02014	iron complex outermembrane recepter protein	1.53522e-06	3.12845e-06	3.29541e-06	2.90542e-06	3.10605e-06	3.21585e-06	3.27699e-06	4.63457e-06	2.18435e-06	1.04209e-06	2.01195e-06	Bacteria	Alphaproteobacteria	Alphaproteobacteria	Rhizobiales	Bradyrhizobiaceae	Rhodopseudomonas
K02014	iron complex outermembrane recepter protein	3.91343e-07	1.98118e-07	1.00702e-07	2.63436e-07	5.00156e-08	1.54848e-07	3.53747e-07	5.12373e-08	5.34933e-07	6.24403e-06	4.51581e-06	Bacteria	Alphaproteobacteria	Alphaproteobacteria	Rhodospirillales	Rhodospirillaceae	Rhodospirillum
K02014	iron complex outermembrane recepter protein	7.80059e-07	1.30358e-06	1.19785e-06	1.46702e-06	1.72694e-06	1.34632e-06	1.82676e-06	1.37248e-06	1.1355e-06	1.01872e-06	1.54121e-06	Bacteria	Alphaproteobacteria	Alphaproteobacteria	Rhodobacterales	Rhodobacteraceae	Rhodovulum
K02014	iron complex outermembrane recepter protein	4.91698e-06	2.31547e-06	2.19956e-06	2.83078e-06	2.14332e-06	2.13074e-06	1.5698e-06	2.07391e-06	1.76418e-06	4.94432e-06	3.91734e-06	Bacteria	Alphaproteobacteria	Alphaproteobacteria	Rhodobacterales	Rhodobacteraceae	Roseobacter
K02014	iron complex outermembrane recepter protein	2.80153e-09	0	0	0	3.24031e-09	6.83752e-09	1.97041e-08	5.68432e-09	1.26471e-07	4.66707e-08	3.93808e-09	Bacteria	Alphaproteobacteria	Alphaproteobacteria	Rhodobacterales	Rhodobacteraceae	Roseovarius
K02014	iron complex outermembrane recepter protein	1.97253e-07	0	2.98362e-08	2.28475e-07	2.12945e-07	2.89595e-07	4.02902e-07	2.64333e-07	1.46061e-06	9.31332e-07	2.21071e-07	Bacteria	Alphaproteobacteria	Alphaproteobacteria	Sphingomonadales	Sphingomonadaceae	Sphingobium
K02014	iron complex outermembrane recepter protein	5.18285e-07	5.50077e-07	6.17433e-07	5.78754e-07	1.08398e-06	1.49809e-06	1.13266e-06	7.02495e-07	2.01125e-06	1.88835e-06	2.06466e-06	Bacteria	Alphaproteobacteria	Alphaproteobacteria	Sphingomonadales	Sphingomonadaceae	Sphingomonas
K02014	iron complex outermembrane recepter protein	1.54361e-08	3.84135e-08	5.1569e-08	7.54296e-08	2.32652e-07	4.11723e-07	4.49573e-07	9.01641e-08	6.72664e-07	5.57557e-07	3.03033e-07	Bacteria	Alphaproteobacteria	Alphaproteobacteria	Sphingomonadales	Sphingomonadaceae	Sphingopyxis
K02014	iron complex outermembrane recepter protein	0	0	0	0	0	0	6.76988e-09	0	1.18455e-07	6.09643e-08	3.50753e-08	Bacteria	Alphaproteobacteria	Alphaproteobacteria	Rhodobacterales	Rhodobacteraceae	Sulfitobacter
K02014	iron complex outermembrane recepter protein	1.83507e-09	0	0	0	0	0	1.10706e-09	0	1.052e-08	0	0	Bacteria	Alphaproteobacteria	Alphaproteobacteria	Rhodospirillales	Rhodospirillaceae	Thalassospira
K02014	iron complex outermembrane recepter protein	3.87302e-05	5.20109e-05	5.08589e-05	5.02671e-05	4.86613e-05	4.89706e-05	5.02679e-05	4.72453e-05	5.97692e-05	6.24596e-05	5.7189e-05	Bacteria	Alphaproteobacteria	Alphaproteobacteria	undef	undef	undef
K02014	iron complex outermembrane recepter protein	3.87302e-05	5.20109e-05	5.08589e-05	5.02671e-05	4.86613e-05	4.89706e-05	5.02679e-05	4.72453e-05	5.97692e-05	6.24596e-05	5.7189e-05	Bacteria	Alphaproteobacteria	Alphaproteobacteria	Sphingomonadales	Sphingomonadaceae	undef
K02014	iron complex outermembrane recepter protein	3.87302e-05	5.20109e-05	5.08589e-05	5.02671e-05	4.86613e-05	4.89706e-05	5.02679e-05	4.72453e-05	5.97692e-05	6.24596e-05	5.7189e-05	Bacteria	Alphaproteobacteria	Alphaproteobacteria	Sphingomonadales	undef	undef
K02014	iron complex outermembrane recepter protein	3.87302e-05	5.20109e-05	5.08589e-05	5.02671e-05	4.86613e-05	4.89706e-05	5.02679e-05	4.72453e-05	5.97692e-05	6.24596e-05	5.7189e-05	Bacteria	Alphaproteobacteria	Alphaproteobacteria	Rhodobacterales	Rhodobacteraceae	undef
K02014	iron complex outermembrane recepter protein	3.87302e-05	5.20109e-05	5.08589e-05	5.02671e-05	4.86613e-05	4.89706e-05	5.02679e-05	4.72453e-05	5.97692e-05	6.24596e-05	5.7189e-05	Bacteria	Alphaproteobacteria	Alphaproteobacteria	Rhodobacterales	Hyphomonadaceae	undef
K02014	iron complex outermembrane recepter protein	3.87302e-05	5.20109e-05	5.08589e-05	5.02671e-05	4.86613e-05	4.89706e-05	5.02679e-05	4.72453e-05	5.97692e-05	6.24596e-05	5.7189e-05	Bacteria	Alphaproteobacteria	Alphaproteobacteria	Rhizobiales	Bradyrhizobiaceae	undef
K02014	iron complex outermembrane recepter protein	3.87302e-05	5.20109e-05	5.08589e-05	5.02671e-05	4.86613e-05	4.89706e-05	5.02679e-05	4.72453e-05	5.97692e-05	6.24596e-05	5.7189e-05	Bacteria	Alphaproteobacteria	Alphaproteobacteria	Rhodospirillales	Rhodospirillaceae	undef
K02014	iron complex outermembrane recepter protein	3.87302e-05	5.20109e-05	5.08589e-05	5.02671e-05	4.86613e-05	4.89706e-05	5.02679e-05	4.72453e-05	5.97692e-05	6.24596e-05	5.7189e-05	Bacteria	Alphaproteobacteria	Alphaproteobacteria	Rhizobiales	Hyphomicrobiaceae	undef
K02014	iron complex outermembrane recepter protein	3.87302e-05	5.20109e-05	5.08589e-05	5.02671e-05	4.86613e-05	4.89706e-05	5.02679e-05	4.72453e-05	5.97692e-05	6.24596e-05	5.7189e-05	Bacteria	Alphaproteobacteria	Alphaproteobacteria	Rhizobiales	undef	undef
K02014	iron complex outermembrane recepter protein	3.87302e-05	5.20109e-05	5.08589e-05	5.02671e-05	4.86613e-05	4.89706e-05	5.02679e-05	4.72453e-05	5.97692e-05	6.24596e-05	5.7189e-05	Bacteria	Alphaproteobacteria	Alphaproteobacteria	Caulobacterales	Caulobacteraceae	undef
K02014	iron complex outermembrane recepter protein	3.87302e-05	5.20109e-05	5.08589e-05	5.02671e-05	4.86613e-05	4.89706e-05	5.02679e-05	4.72453e-05	5.97692e-05	6.24596e-05	5.7189e-05	Bacteria	Alphaproteobacteria	Alphaproteobacteria	Rhodobacterales	undef	undef
K02014	iron complex outermembrane recepter protein	0	0	1.83769e-07	1.9606e-07	1.8399e-07	1.51892e-07	1.01424e-07	1.27407e-07	9.21735e-08	8.22262e-08	4.70759e-08	Bacteria	Aquificae	Aquificae	Aquificales	Aquificaceae	Hydrogenobacter
K02014	iron complex outermembrane recepter protein	0	0	2.043e-08	4.00793e-08	4.31391e-08	2.7556e-08	1.39884e-08	1.11289e-08	0	3.31496e-08	2.46505e-07	Bacteria	Bacteroidetes	Flavobacteriia	Flavobacteriales	Flavobacteriaceae	Aequorivita
K02014	iron complex outermembrane recepter protein	5.16274e-08	2.02279e-08	0	2.47189e-09	1.08443e-07	8.40544e-09	3.65509e-08	2.95585e-09	0	1.56253e-08	7.64176e-08	Bacteria	Bacteroidetes	Cytophagia	Cytophagales	Cyclobacteriaceae	Algoriphagus
K02014	iron complex outermembrane recepter protein	1.99459e-07	7.20998e-07	4.68965e-07	2.96772e-07	3.33679e-07	1.64965e-07	1.05261e-07	3.36904e-07	3.82092e-08	1.93967e-07	2.3274e-07	Bacteria	Bacteroidetes	Bacteroidia	Bacteroidales	Marinilabiliaceae	Anaerophaga
K02014	iron complex outermembrane recepter protein	2.00773e-06	2.10698e-06	1.85118e-06	3.21323e-06	1.9084e-06	1.22685e-06	1.12541e-06	1.15886e-06	1.67011e-06	1.10402e-06	1.82226e-06	Bacteria	Bacteroidetes	Bacteroidia	Bacteroidales	Bacteroidaceae	Bacteroides
K02014	iron complex outermembrane recepter protein	4.41747e-07	7.34876e-07	6.38637e-07	6.24345e-07	2.87736e-07	3.95089e-07	4.34356e-07	1.12919e-07	1.29759e-07	2.87121e-07	9.30201e-07	Bacteria	Bacteroidetes	Cytophagia	Cytophagales	Cyclobacteriaceae	Belliella
K02014	iron complex outermembrane recepter protein	7.71036e-07	1.22469e-06	1.17212e-06	1.62907e-06	1.51891e-06	1.79906e-06	2.16722e-06	2.14017e-06	1.77201e-06	1.15923e-06	3.10929e-06	Bacteria	Bacteroidetes	Flavobacteriia	Flavobacteriales	Flavobacteriaceae	Bizionia
K02014	iron complex outermembrane recepter protein	7.41832e-07	4.09086e-07	4.92862e-07	7.53194e-07	1.43389e-07	1.40502e-07	1.78523e-07	3.28146e-07	5.85725e-08	4.0417e-08	1.00548e-07	Bacteria	Bacteroidetes	Flavobacteriia	Flavobacteriales	Flavobacteriaceae	Capnocytophaga
K02014	iron complex outermembrane recepter protein	2.98379e-07	3.31675e-07	9.40042e-08	2.13302e-07	1.03386e-07	4.55154e-08	6.21982e-09	2.75732e-08	0	0	3.39583e-08	Bacteria	Bacteroidetes	Cytophagia	Cytophagales	Cyclobacteriaceae	Cecembia
K02014	iron complex outermembrane recepter protein	4.88483e-07	7.10607e-07	6.3097e-07	9.12407e-07	9.11528e-07	9.98557e-07	7.7304e-07	5.8031e-07	1.69648e-06	7.88907e-07	7.43694e-07	Bacteria	Bacteroidetes	Flavobacteriia	Flavobacteriales	Flavobacteriaceae	Cellulophaga
K02014	iron complex outermembrane recepter protein	7.88425e-07	1.31712e-06	1.44727e-06	1.89447e-06	2.22789e-06	9.36437e-07	3.14346e-07	5.08177e-07	2.31251e-07	4.6279e-07	4.54832e-07	Bacteria	Bacteroidetes	Cytophagia	Cytophagales	Flammeovirgaceae	Cesiribacter
K02014	iron complex outermembrane recepter protein	0	0	0	0	0	0	0	0	0	4.86976e-09	0	Bacteria	Bacteroidetes	Sphingobacteriia	Sphingobacteriales	undef	Chitinophaga
K02014	iron complex outermembrane recepter protein	2.25397e-07	0	2.19313e-08	8.89331e-08	9.82316e-09	2.55982e-07	4.94064e-08	1.83727e-08	2.80573e-08	3.47887e-07	1.85878e-07	Bacteria	Bacteroidetes	Flavobacteriia	Flavobacteriales	Flavobacteriaceae	Croceibacter
K02014	iron complex outermembrane recepter protein	1.16238e-07	5.31813e-07	3.5508e-07	3.06156e-07	2.33032e-07	3.67508e-07	1.88147e-07	2.77604e-07	2.24809e-07	2.03447e-07	5.36017e-08	Bacteria	Bacteroidetes	Cytophagia	Cytophagales	Cyclobacteriaceae	Cyclobacterium
K02014	iron complex outermembrane recepter protein	0	2.7965e-08	0	2.95044e-08	8.7618e-09	1.30113e-08	1.48612e-08	0	0	0	6.79478e-08	Bacteria	Bacteroidetes	Cytophagia	Cytophagales	Cytophagaceae	Cytophaga
K02014	iron complex outermembrane recepter protein	4.80607e-06	7.1189e-06	7.69702e-06	7.14869e-06	9.92375e-06	8.61993e-06	1.09105e-05	7.81802e-06	6.72239e-06	5.15505e-06	1.09393e-05	Bacteria	Bacteroidetes	Flavobacteriia	Flavobacteriales	Flavobacteriaceae	Dokdonia
K02014	iron complex outermembrane recepter protein	4.10128e-08	0	3.32749e-08	4.68606e-08	1.33534e-08	0	0	0	0	0	0	Bacteria	Bacteroidetes	Cytophagia	Cytophagales	Cytophagaceae	Dyadobacter
K02014	iron complex outermembrane recepter protein	1.60412e-07	2.21705e-07	1.5467e-07	2.48642e-07	3.1298e-07	3.84655e-07	2.5324e-07	3.78097e-07	7.4912e-07	5.92539e-07	1.02867e-07	Bacteria	Bacteroidetes	Cytophagia	Cytophagales	Cyclobacteriaceae	Echinicola
K02014	iron complex outermembrane recepter protein	6.32406e-09	0	2.97229e-08	4.46865e-08	0	0	0	0	0	8.10233e-09	1.50758e-08	Bacteria	Bacteroidetes	Flavobacteriia	Flavobacteriales	Flavobacteriaceae	Elizabethkingia
K02014	iron complex outermembrane recepter protein	7.05215e-07	6.28871e-07	8.42308e-07	1.17583e-06	1.72132e-06	7.1457e-07	1.61161e-07	1.69227e-07	6.19847e-08	3.17247e-07	6.10042e-07	Bacteria	Bacteroidetes	Cytophagia	Cytophagales	Cytophagaceae	Emticicia
K02014	iron complex outermembrane recepter protein	3.6975e-07	5.4214e-07	1.82322e-07	2.61909e-07	3.40214e-07	1.5999e-07	7.48854e-08	1.1854e-07	3.55622e-07	2.08048e-07	2.67162e-07	Bacteria	Bacteroidetes	Cytophagia	Cytophagales	Cytophagaceae	Fibrella
K02014	iron complex outermembrane recepter protein	6.42527e-07	5.04347e-07	4.51576e-07	3.81718e-07	2.20303e-07	6.64737e-07	3.11954e-07	3.21097e-07	1.17856e-06	1.45758e-06	5.42706e-07	Bacteria	Bacteroidetes	Cytophagia	Cytophagales	Cytophagaceae	Fibrisoma
K02014	iron complex outermembrane recepter protein	2.90468e-06	2.55175e-06	2.0089e-06	3.19719e-06	2.51943e-06	2.91934e-06	4.07064e-06	3.03466e-06	1.4269e-06	1.55567e-06	3.39434e-06	Bacteria	Bacteroidetes	Flavobacteriia	Flavobacteriales	Flavobacteriaceae	Flavobacterium
K02014	iron complex outermembrane recepter protein	6.47622e-07	1.14561e-06	1.6748e-06	1.59425e-06	1.17395e-06	1.00452e-06	9.66549e-07	1.12564e-06	2.81812e-07	4.27613e-07	8.92567e-07	Bacteria	Bacteroidetes	Cytophagia	Cytophagales	Cytophagaceae	Flexibacter
K02014	iron complex outermembrane recepter protein	7.82232e-06	9.15096e-06	6.93687e-06	8.74134e-06	1.08114e-05	1.20699e-05	1.3774e-05	1.11049e-05	8.82371e-06	7.46002e-06	1.25757e-05	Bacteria	Bacteroidetes	Flavobacteriia	Flavobacteriales	Cryomorphaceae	Fluviicola
K02014	iron complex outermembrane recepter protein	5.1699e-06	4.79433e-06	4.66014e-06	4.91629e-06	3.78999e-06	6.30035e-06	8.48184e-06	7.65755e-06	8.88845e-06	8.59057e-06	1.15855e-05	Bacteria	Bacteroidetes	Flavobacteriia	Flavobacteriales	Flavobacteriaceae	Formosa
K02014	iron complex outermembrane recepter protein	4.52086e-07	5.49997e-07	3.75105e-07	7.17839e-07	7.96513e-07	7.33198e-07	5.77369e-07	9.4584e-07	8.96431e-07	1.02717e-06	6.97249e-07	Bacteria	Bacteroidetes	Cytophagia	Cytophagales	Flammeovirgaceae	Fulvivirga
K02014	iron complex outermembrane recepter protein	9.98346e-07	1.3379e-06	1.21086e-06	1.17389e-06	8.3821e-07	1.175e-06	1.6617e-06	2.09911e-06	1.59036e-06	5.7354e-07	5.43758e-07	Bacteria	Bacteroidetes	Flavobacteriia	Flavobacteriales	Flavobacteriaceae	Galbibacter
K02014	iron complex outermembrane recepter protein	1.49514e-06	1.47259e-06	1.28803e-06	1.03422e-06	2.22681e-06	1.53136e-06	1.44716e-06	1.51717e-06	2.8572e-06	9.36962e-07	8.93195e-07	Bacteria	Bacteroidetes	Flavobacteriia	Flavobacteriales	Flavobacteriaceae	Gillisia
K02014	iron complex outermembrane recepter protein	3.25009e-08	0	0	0	7.28755e-08	1.94548e-08	8.09412e-08	6.09893e-08	5.01796e-08	0	7.80773e-08	Bacteria	Bacteroidetes	Flavobacteriia	Flavobacteriales	Flavobacteriaceae	Gramella
K02014	iron complex outermembrane recepter protein	1.84177e-06	1.78071e-06	1.62468e-06	1.95705e-06	2.42163e-06	1.56717e-06	1.27889e-06	1.13908e-06	1.53901e-06	1.85569e-06	1.66754e-06	Bacteria	Bacteroidetes	Sphingobacteriia	Sphingobacteriales	Saprospiraceae	Haliscomenobacter
K02014	iron complex outermembrane recepter protein	4.6078e-07	2.92157e-07	4.61591e-07	5.85081e-07	2.9783e-07	8.50805e-07	8.60889e-07	7.57829e-07	6.13543e-07	7.28377e-07	1.64414e-06	Bacteria	Bacteroidetes	Flavobacteriia	Flavobacteriales	Flavobacteriaceae	Imtechella
K02014	iron complex outermembrane recepter protein	3.68919e-07	3.47391e-07	2.32966e-07	3.52049e-07	1.26349e-07	2.15222e-08	9.95054e-08	1.45345e-07	6.96555e-09	1.37123e-07	1.30906e-07	Bacteria	Bacteroidetes	Flavobacteriia	Flavobacteriales	Flavobacteriaceae	Joostella
K02014	iron complex outermembrane recepter protein	5.66264e-06	4.59813e-06	4.70527e-06	5.82343e-06	5.67156e-06	5.56003e-06	5.37023e-06	3.99799e-06	1.58041e-06	2.91734e-06	8.61731e-06	Bacteria	Bacteroidetes	Flavobacteriia	Flavobacteriales	Flavobacteriaceae	Kordia
K02014	iron complex outermembrane recepter protein	1.04919e-06	1.31731e-06	1.36189e-06	1.58697e-06	9.26205e-07	1.29267e-06	1.50875e-06	1.37553e-06	2.85196e-07	9.96444e-07	2.64264e-06	Bacteria	Bacteroidetes	Flavobacteriia	Flavobacteriales	Flavobacteriaceae	Krokinobacter
K02014	iron complex outermembrane recepter protein	1.30505e-07	2.54195e-07	4.43218e-07	2.78029e-07	4.14038e-07	1.43625e-07	2.19093e-07	1.30549e-07	3.8823e-08	3.65103e-08	2.65008e-07	Bacteria	Bacteroidetes	Flavobacteriia	Flavobacteriales	Flavobacteriaceae	Lacinutrix
K02014	iron complex outermembrane recepter protein	7.831e-09	0	0	0	0	0	0	0	0	3.52549e-08	0	Bacteria	Bacteroidetes	Cytophagia	Cytophagales	Cytophagaceae	Leadbetterella
K02014	iron complex outermembrane recepter protein	2.12765e-06	1.72342e-06	1.53907e-06	1.60786e-06	1.60145e-06	1.8392e-06	1.75655e-06	2.51317e-06	6.21788e-07	9.51175e-07	1.07936e-06	Bacteria	Bacteroidetes	Flavobacteriia	Flavobacteriales	Flavobacteriaceae	Leeuwenhoekiella
K02014	iron complex outermembrane recepter protein	2.43152e-07	9.1363e-07	1.39472e-06	1.05764e-06	7.93563e-07	6.59064e-07	9.79118e-07	1.0984e-06	5.6252e-07	3.19609e-07	6.35999e-07	Bacteria	Bacteroidetes	Flavobacteriia	Flavobacteriales	Flavobacteriaceae	Maribacter
K02014	iron complex outermembrane recepter protein	1.03816e-08	0	0	0	0	0	6.25473e-09	0	0	0	0	Bacteria	Bacteroidetes	Bacteroidia	Bacteroidales	Marinilabiliaceae	Marinilabilia
K02014	iron complex outermembrane recepter protein	8.78874e-07	1.53938e-06	1.47559e-06	1.47808e-06	2.71031e-06	1.49471e-06	9.47451e-07	1.14375e-06	9.91359e-07	1.26761e-06	1.23232e-06	Bacteria	Bacteroidetes	Cytophagia	Cytophagales	Flammeovirgaceae	Marivirga
K02014	iron complex outermembrane recepter protein	6.30155e-08	1.38715e-08	1.83516e-08	2.04802e-08	3.53224e-08	1.02678e-08	3.13939e-08	1.92438e-08	2.44249e-08	1.96062e-07	2.25057e-07	Bacteria	Bacteroidetes	Flavobacteriia	Flavobacteriales	Flavobacteriaceae	Mesoflavibacter
K02014	iron complex outermembrane recepter protein	7.14804e-07	6.18192e-07	8.76721e-07	9.93562e-07	8.46805e-07	4.37035e-07	7.108e-07	6.04949e-07	1.74254e-06	8.2077e-07	9.144e-07	Bacteria	Bacteroidetes	Cytophagia	Cytophagales	Cytophagaceae	Microscilla
K02014	iron complex outermembrane recepter protein	3.51295e-08	0	0	1.39148e-07	3.5415e-08	3.68629e-08	2.99339e-08	5.51453e-08	1.01556e-07	1.19175e-07	1.05533e-07	Bacteria	Bacteroidetes	Flavobacteriia	Flavobacteriales	Flavobacteriaceae	Muricauda
K02014	iron complex outermembrane recepter protein	1.25429e-07	1.45971e-07	1.39382e-07	3.70224e-07	6.22139e-07	2.25978e-07	1.65045e-07	8.24227e-08	1.05276e-07	4.48692e-08	2.41011e-07	Bacteria	Bacteroidetes	Flavobacteriia	Flavobacteriales	Flavobacteriaceae	Myroides
K02014	iron complex outermembrane recepter protein	8.15145e-08	7.88487e-08	2.8499e-08	3.30319e-07	1.85641e-07	1.83909e-07	3.51545e-07	4.64711e-08	4.13782e-08	1.64403e-07	3.60631e-07	Bacteria	Bacteroidetes	Sphingobacteriia	Sphingobacteriales	undef	Niabella
K02014	iron complex outermembrane recepter protein	6.92792e-07	1.01302e-06	1.09355e-06	6.55288e-07	5.68674e-07	9.87468e-07	7.03255e-07	6.46592e-07	5.91885e-07	6.95715e-07	6.72849e-07	Bacteria	Bacteroidetes	Sphingobacteriia	Sphingobacteriales	undef	Niastella
K02014	iron complex outermembrane recepter protein	0	0	0	0	1.07095e-08	0	0	0	0	0	2.38621e-08	Bacteria	Bacteroidetes	Cytophagia	Cytophagales	Cyclobacteriaceae	Nitritalea
K02014	iron complex outermembrane recepter protein	1.3261e-08	4.58142e-08	6.1308e-08	0	2.095e-07	1.35541e-07	2.61657e-07	3.46389e-07	9.47702e-08	7.92952e-08	5.21431e-08	Bacteria	Bacteroidetes	Flavobacteriia	Flavobacteriales	Flavobacteriaceae	Nonlabens
K02014	iron complex outermembrane recepter protein	2.22027e-07	4.599e-07	2.44358e-07	3.74891e-07	4.71296e-07	1.10964e-07	9.24665e-08	3.73823e-08	1.35304e-07	8.06417e-08	3.22738e-07	Bacteria	Bacteroidetes	Flavobacteriia	Flavobacteriales	Cryomorphaceae	Owenweeksia
K02014	iron complex outermembrane recepter protein	1.23482e-07	1.3107e-07	1.55136e-07	9.67993e-08	1.02822e-07	0	2.43787e-08	4.84883e-09	0	0	5.24044e-08	Bacteria	Bacteroidetes	Bacteroidia	Bacteroidales	Porphyromonadaceae	Parabacteroides
K02014	iron complex outermembrane recepter protein	5.49834e-07	4.33268e-07	5.09471e-07	5.5475e-07	6.23183e-07	5.25485e-07	3.34994e-07	4.57064e-07	5.16615e-07	6.39376e-07	2.66243e-07	Bacteria	Bacteroidetes	Sphingobacteriia	Sphingobacteriales	Sphingobacteriaceae	Pedobacter
K02014	iron complex outermembrane recepter protein	5.01048e-06	6.63354e-06	8.78541e-06	9.05313e-06	6.65626e-06	7.28396e-06	8.02178e-06	8.50549e-06	5.25578e-06	4.77296e-06	9.24124e-06	Bacteria	Bacteroidetes	Flavobacteriia	Flavobacteriales	Flavobacteriaceae	Polaribacter
K02014	iron complex outermembrane recepter protein	1.57703e-07	4.16146e-08	3.70091e-08	1.0258e-08	1.65766e-08	0	2.47257e-08	1.92438e-08	1.53452e-07	1.04452e-07	2.25163e-08	Bacteria	Bacteroidetes	Bacteroidia	Bacteroidales	Porphyromonadaceae	Porphyromonas
K02014	iron complex outermembrane recepter protein	9.07336e-07	6.67945e-07	7.20701e-07	6.29737e-07	6.47262e-07	5.25654e-07	9.06439e-07	9.90388e-07	2.15512e-06	1.58234e-06	1.19688e-06	Bacteria	Bacteroidetes	Bacteroidia	Bacteroidales	Prevotellaceae	Prevotella
K02014	iron complex outermembrane recepter protein	6.53078e-07	7.4016e-07	6.97172e-07	8.14806e-07	9.58815e-07	6.96919e-07	6.60833e-07	6.69615e-07	4.06924e-07	5.48787e-07	6.45536e-07	Bacteria	Bacteroidetes	Flavobacteriia	Flavobacteriales	Flavobacteriaceae	Psychroflexus
K02014	iron complex outermembrane recepter protein	7.03987e-06	1.00099e-05	1.01769e-05	1.15759e-05	1.4015e-05	1.06941e-05	8.61786e-06	7.86351e-06	8.19095e-06	7.08036e-06	1.03515e-05	Bacteria	Bacteroidetes	undef	Bacteroidetes Order II. Incertae sedis	Rhodothermaceae	Rhodothermus
K02014	iron complex outermembrane recepter protein	0	0	0	0	0	0	2.27227e-08	0	0	8.55362e-08	1.56503e-07	Bacteria	Bacteroidetes	Flavobacteriia	Flavobacteriales	Flavobacteriaceae	Riemerella
K02014	iron complex outermembrane recepter protein	2.67051e-07	3.90332e-07	3.99134e-07	3.56431e-07	2.66017e-07	5.20618e-07	3.16096e-07	4.07941e-07	2.44032e-07	4.76946e-07	5.41425e-07	Bacteria	Bacteroidetes	Flavobacteriia	Flavobacteriales	Flavobacteriaceae	Robiginitalea
K02014	iron complex outermembrane recepter protein	1.65098e-06	2.2569e-06	2.20138e-06	2.57896e-06	2.39471e-06	1.53989e-06	9.53669e-07	1.45902e-06	1.81006e-06	1.35588e-06	1.5199e-06	Bacteria	Bacteroidetes	Cytophagia	Cytophagales	Cytophagaceae	Runella
K02014	iron complex outermembrane recepter protein	8.16015e-07	7.01394e-07	4.34667e-07	9.06854e-07	3.7935e-07	2.23828e-07	2.40895e-07	2.75868e-07	5.06469e-07	2.46072e-07	4.01371e-07	Bacteria	Bacteroidetes	Sphingobacteriia	Sphingobacteriales	Saprospiraceae	Saprospira
K02014	iron complex outermembrane recepter protein	3.65387e-08	8.93378e-08	8.31295e-08	8.20303e-08	5.99011e-08	1.80466e-07	3.56723e-07	3.4521e-07	1.13244e-06	4.89697e-07	1.67165e-07	Bacteria	Bacteroidetes	Sphingobacteriia	Sphingobacteriales	Sphingobacteriaceae	Solitalea
K02014	iron complex outermembrane recepter protein	6.28549e-08	1.30934e-07	1.35892e-07	1.79905e-07	1.69524e-07	7.43789e-08	0	8.16688e-08	0	1.67769e-08	0	Bacteria	Bacteroidetes	Sphingobacteriia	Sphingobacteriales	Sphingobacteriaceae	Sphingobacterium
K02014	iron complex outermembrane recepter protein	2.13497e-07	2.63065e-07	1.65184e-07	2.29661e-07	1.21267e-07	2.17188e-07	4.02356e-07	4.42326e-07	1.00366e-06	7.38149e-07	7.38617e-07	Bacteria	Bacteroidetes	Cytophagia	Cytophagales	Cytophagaceae	Spirosoma
K02014	iron complex outermembrane recepter protein	0	0	0	0	5.47302e-08	3.61605e-08	0	0	0	0	0	Bacteria	Bacteroidetes	Bacteroidia	Bacteroidales	Porphyromonadaceae	Tannerella
K02014	iron complex outermembrane recepter protein	0.000117827	0.000146613	0.000141178	0.000159875	0.00016953	0.000172143	0.000201409	0.000163407	0.000142333	0.000134136	0.000242883	Bacteria	Bacteroidetes	undef	undef	undef	undef
K02014	iron complex outermembrane recepter protein	0.000117827	0.000146613	0.000141178	0.000159875	0.00016953	0.000172143	0.000201409	0.000163407	0.000142333	0.000134136	0.000242883	Bacteria	Bacteroidetes	Flavobacteriia	undef	undef	undef
K02014	iron complex outermembrane recepter protein	0.000117827	0.000146613	0.000141178	0.000159875	0.00016953	0.000172143	0.000201409	0.000163407	0.000142333	0.000134136	0.000242883	Bacteria	Bacteroidetes	Cytophagia	Cytophagales	Flammeovirgaceae	undef
K02014	iron complex outermembrane recepter protein	0.000117827	0.000146613	0.000141178	0.000159875	0.00016953	0.000172143	0.000201409	0.000163407	0.000142333	0.000134136	0.000242883	Bacteria	Bacteroidetes	Flavobacteriia	Flavobacteriales	Flavobacteriaceae	undef
K02014	iron complex outermembrane recepter protein	0.000117827	0.000146613	0.000141178	0.000159875	0.00016953	0.000172143	0.000201409	0.000163407	0.000142333	0.000134136	0.000242883	Bacteria	Bacteroidetes	Bacteroidia	Bacteroidales	undef	undef
K02014	iron complex outermembrane recepter protein	0.000117827	0.000146613	0.000141178	0.000159875	0.00016953	0.000172143	0.000201409	0.000163407	0.000142333	0.000134136	0.000242883	Bacteria	Bacteroidetes	Cytophagia	Cytophagales	undef	undef
K02014	iron complex outermembrane recepter protein	0.000117827	0.000146613	0.000141178	0.000159875	0.00016953	0.000172143	0.000201409	0.000163407	0.000142333	0.000134136	0.000242883	Bacteria	Bacteroidetes	Flavobacteriia	Flavobacteriales	undef	undef
K02014	iron complex outermembrane recepter protein	0.000117827	0.000146613	0.000141178	0.000159875	0.00016953	0.000172143	0.000201409	0.000163407	0.000142333	0.000134136	0.000242883	Bacteria	Bacteroidetes	Cytophagia	Cytophagales	Cyclobacteriaceae	undef
K02014	iron complex outermembrane recepter protein	0.000117827	0.000146613	0.000141178	0.000159875	0.00016953	0.000172143	0.000201409	0.000163407	0.000142333	0.000134136	0.000242883	Bacteria	Bacteroidetes	Flavobacteriia	Flavobacteriales	Cryomorphaceae	undef
K02014	iron complex outermembrane recepter protein	0.000117827	0.000146613	0.000141178	0.000159875	0.00016953	0.000172143	0.000201409	0.000163407	0.000142333	0.000134136	0.000242883	Bacteria	Bacteroidetes	Sphingobacteriia	Sphingobacteriales	undef	undef
K02014	iron complex outermembrane recepter protein	0.000117827	0.000146613	0.000141178	0.000159875	0.00016953	0.000172143	0.000201409	0.000163407	0.000142333	0.000134136	0.000242883	Bacteria	Bacteroidetes	Cytophagia	Cytophagales	Cytophagaceae	undef
K02014	iron complex outermembrane recepter protein	0.000117827	0.000146613	0.000141178	0.000159875	0.00016953	0.000172143	0.000201409	0.000163407	0.000142333	0.000134136	0.000242883	Bacteria	Bacteroidetes	Bacteroidia	Bacteroidales	Marinilabiliaceae	undef
K02014	iron complex outermembrane recepter protein	1.51126e-07	4.77834e-07	5.85243e-07	3.66407e-07	5.23508e-07	6.77546e-07	4.15317e-07	4.64136e-07	3.98401e-07	2.58957e-07	1.69281e-07	Bacteria	Bacteroidetes	Flavobacteriia	Flavobacteriales	Flavobacteriaceae	Zobellia
K02014	iron complex outermembrane recepter protein	4.62068e-07	1.40727e-06	2.04681e-06	1.58248e-06	1.13412e-06	1.19053e-06	1.25467e-06	1.50794e-06	4.50048e-07	4.33316e-07	7.67318e-07	Bacteria	Bacteroidetes	Flavobacteriia	Flavobacteriales	Flavobacteriaceae	Zunongwangia
K02014	iron complex outermembrane recepter protein	0	0	0	0	0	0	2.30115e-08	0	3.37139e-08	0	0	Bacteria	Betaproteobacteria	Betaproteobacteria	Burkholderiales	Alcaligenaceae	Achromobacter
K02014	iron complex outermembrane recepter protein	1.82554e-08	0	0	8.98065e-08	4.40102e-08	0	4.82507e-08	2.39923e-08	0	0	7.31358e-08	Bacteria	Betaproteobacteria	Betaproteobacteria	Burkholderiales	Comamonadaceae	Acidovorax
K02014	iron complex outermembrane recepter protein	9.63609e-09	3.08098e-08	1.99273e-08	2.60724e-08	4.22323e-08	2.7438e-08	3.46221e-08	2.25583e-08	1.09945e-08	3.53652e-08	8.15962e-08	Bacteria	Betaproteobacteria	Betaproteobacteria	Burkholderiales	Comamonadaceae	Alicycliphilus
K02014	iron complex outermembrane recepter protein	3.94296e-09	0	0	0	0	0	0	0	0	0	0	Bacteria	Betaproteobacteria	Betaproteobacteria	Rhodocyclales	Rhodocyclaceae	Azoarcus
K02014	iron complex outermembrane recepter protein	1.17624e-06	1.70452e-06	1.95819e-06	2.12475e-06	1.5847e-06	1.6902e-06	2.11085e-06	2.55522e-06	7.78588e-07	1.07537e-06	1.92475e-06	Bacteria	Betaproteobacteria	Betaproteobacteria	Burkholderiales	Alcaligenaceae	Bordetella
K02014	iron complex outermembrane recepter protein	2.79149e-07	5.20267e-07	2.54468e-07	2.51274e-07	7.81345e-07	3.56121e-07	3.28655e-07	5.23846e-07	3.21226e-07	3.94629e-07	2.31956e-07	Bacteria	Betaproteobacteria	Betaproteobacteria	Burkholderiales	Burkholderiaceae	Burkholderia
K02014	iron complex outermembrane recepter protein	2.41168e-08	0	3.02802e-08	0	1.85841e-08	7.10063e-08	1.07566e-07	1.18859e-07	2.5551e-08	4.45082e-08	4.14078e-08	Bacteria	Betaproteobacteria	Betaproteobacteria	Neisseriales	Chromobacteriaceae	Chromobacterium
K02014	iron complex outermembrane recepter protein	2.8448e-07	4.11985e-07	2.3532e-07	2.14862e-07	2.00841e-07	1.78797e-07	2.09815e-07	3.01853e-07	4.70644e-07	5.02133e-07	2.13008e-07	Bacteria	Betaproteobacteria	Betaproteobacteria	Burkholderiales	Burkholderiaceae	Cupriavidus
K02014	iron complex outermembrane recepter protein	2.73932e-07	4.09324e-08	5.73624e-08	2.60954e-07	0	8.51825e-09	5.0248e-08	0	0	5.77346e-08	2.60172e-07	Bacteria	Betaproteobacteria	Betaproteobacteria	Burkholderiales	Oxalobacteraceae	Herbaspirillum
K02014	iron complex outermembrane recepter protein	0	0	0	0	0	0	0	0	0	4.40226e-08	0	Bacteria	Betaproteobacteria	Betaproteobacteria	Burkholderiales	Comamonadaceae	Hylemonella
K02014	iron complex outermembrane recepter protein	1.4307e-08	0	0	2.28744e-08	1.12545e-08	5.81972e-09	2.4816e-08	1.05767e-08	0	2.99793e-08	3.12642e-08	Bacteria	Betaproteobacteria	Betaproteobacteria	Burkholderiales	Oxalobacteraceae	Janthinobacterium
K02014	iron complex outermembrane recepter protein	5.62481e-07	3.07006e-07	3.79604e-07	3.54229e-07	2.66928e-07	7.53452e-07	3.4342e-07	3.89389e-07	3.76951e-07	4.467e-07	2.97589e-07	Bacteria	Betaproteobacteria	Betaproteobacteria	Burkholderiales	Burkholderiaceae	Limnobacter
K02014	iron complex outermembrane recepter protein	1.36472e-08	0	2.50865e-08	1.02943e-07	0	4.60555e-08	0	0	0	0	5.30175e-08	Bacteria	Betaproteobacteria	Betaproteobacteria	Burkholderiales	undef	Methylibium
K02014	iron complex outermembrane recepter protein	0	0	0	0	0	0	0	0	0	0	1.86164e-08	Bacteria	Betaproteobacteria	Betaproteobacteria	Methylophilales	Methylophilaceae	Methylobacillus
K02014	iron complex outermembrane recepter protein	0	0	0	0	3.00886e-08	0	0	1.92438e-08	9.9284e-07	2.19458e-07	1.76745e-07	Bacteria	Betaproteobacteria	Betaproteobacteria	Methylophilales	Methylophilaceae	Methylotenera
K02014	iron complex outermembrane recepter protein	0	0	0	0	4.84782e-08	2.37503e-08	0	0	4.49669e-08	3.13151e-08	5.53645e-08	Bacteria	Betaproteobacteria	Betaproteobacteria	Neisseriales	Neisseriaceae	Neisseria
K02014	iron complex outermembrane recepter protein	9.32676e-07	3.66455e-07	2.90331e-07	5.81929e-07	1.67798e-07	5.06064e-07	6.02835e-07	5.81765e-07	1.09249e-06	3.34215e-06	1.58592e-06	Bacteria	Betaproteobacteria	Betaproteobacteria	Nitrosomonadales	Nitrosomonadaceae	Nitrosomonas
K02014	iron complex outermembrane recepter protein	1.75708e-07	1.7166e-07	1.24149e-07	1.58471e-07	1.07943e-07	1.27064e-07	8.12724e-08	9.52568e-08	6.68258e-08	1.23814e-07	8.95913e-08	Bacteria	Betaproteobacteria	Betaproteobacteria	Burkholderiales	Oxalobacteraceae	Oxalobacter
K02014	iron complex outermembrane recepter protein	1.2901e-07	1.48023e-07	1.79906e-07	2.39722e-07	3.31767e-07	3.46011e-07	2.55738e-07	1.41414e-07	4.80623e-07	2.84817e-07	3.17422e-07	Bacteria	Betaproteobacteria	Betaproteobacteria	Burkholderiales	Comamonadaceae	Polaromonas
K02014	iron complex outermembrane recepter protein	0	0	0	0	0	0	0	0	0	2.20113e-08	0	Bacteria	Betaproteobacteria	Betaproteobacteria	Burkholderiales	Burkholderiaceae	Ralstonia
K02014	iron complex outermembrane recepter protein	9.50137e-07	4.00168e-07	4.99701e-07	4.33117e-07	2.64646e-07	4.18314e-07	2.39261e-07	2.24966e-07	2.10275e-07	4.55434e-07	4.34489e-07	Bacteria	Betaproteobacteria	Betaproteobacteria	Burkholderiales	undef	Rubrivivax
K02014	iron complex outermembrane recepter protein	8.49316e-08	0	7.89382e-09	0	0	0	0	0	0	6.72443e-09	7.29868e-09	Bacteria	Betaproteobacteria	Betaproteobacteria	Gallionellales	Gallionellaceae	Sideroxydans
K02014	iron complex outermembrane recepter protein	1.02166e-07	0	0	0	7.91805e-08	8.78938e-08	4.88856e-08	3.81982e-08	0	4.96496e-08	7.6985e-08	Bacteria	Betaproteobacteria	Betaproteobacteria	Hydrogenophilales	Hydrogenophilaceae	Sulfuricella
K02014	iron complex outermembrane recepter protein	2.38139e-08	0	3.99299e-09	2.15305e-08	4.22826e-09	5.83944e-08	1.9334e-08	2.31795e-08	1.54278e-08	9.14325e-08	1.02306e-07	Bacteria	Betaproteobacteria	Betaproteobacteria	Rhodocyclales	Rhodocyclaceae	Thauera
K02014	iron complex outermembrane recepter protein	1.97105e-06	1.49689e-06	1.73181e-06	1.80236e-06	1.28847e-06	1.21046e-06	1.13282e-06	1.20639e-06	8.56074e-07	1.69107e-06	1.48996e-06	Bacteria	Betaproteobacteria	Betaproteobacteria	undef	undef	undef
K02014	iron complex outermembrane recepter protein	1.97105e-06	1.49689e-06	1.73181e-06	1.80236e-06	1.28847e-06	1.21046e-06	1.13282e-06	1.20639e-06	8.56074e-07	1.69107e-06	1.48996e-06	Bacteria	Betaproteobacteria	Betaproteobacteria	Burkholderiales	undef	undef
K02014	iron complex outermembrane recepter protein	1.97105e-06	1.49689e-06	1.73181e-06	1.80236e-06	1.28847e-06	1.21046e-06	1.13282e-06	1.20639e-06	8.56074e-07	1.69107e-06	1.48996e-06	Bacteria	Betaproteobacteria	Betaproteobacteria	Burkholderiales	Comamonadaceae	undef
K02014	iron complex outermembrane recepter protein	1.97105e-06	1.49689e-06	1.73181e-06	1.80236e-06	1.28847e-06	1.21046e-06	1.13282e-06	1.20639e-06	8.56074e-07	1.69107e-06	1.48996e-06	Bacteria	Betaproteobacteria	Betaproteobacteria	Burkholderiales	Burkholderiaceae	undef
K02014	iron complex outermembrane recepter protein	1.97105e-06	1.49689e-06	1.73181e-06	1.80236e-06	1.28847e-06	1.21046e-06	1.13282e-06	1.20639e-06	8.56074e-07	1.69107e-06	1.48996e-06	Bacteria	Betaproteobacteria	Betaproteobacteria	Methylophilales	Methylophilaceae	undef
K02014	iron complex outermembrane recepter protein	1.97105e-06	1.49689e-06	1.73181e-06	1.80236e-06	1.28847e-06	1.21046e-06	1.13282e-06	1.20639e-06	8.56074e-07	1.69107e-06	1.48996e-06	Bacteria	Betaproteobacteria	Betaproteobacteria	Burkholderiales	Alcaligenaceae	undef
K02014	iron complex outermembrane recepter protein	2.26544e-08	0	0	0	1.51525e-08	1.33751e-08	8.3643e-08	0	0	5.21149e-07	3.77532e-07	Bacteria	Betaproteobacteria	Betaproteobacteria	Burkholderiales	Comamonadaceae	Variovorax
K02014	iron complex outermembrane recepter protein	2.91481e-08	0	0	0	0	0	2.51653e-08	0	0	4.27903e-08	8.7581e-09	Bacteria	Chlorobi	Chlorobia	Chlorobiales	Chlorobiaceae	Chlorobaculum
K02014	iron complex outermembrane recepter protein	1.02137e-08	0	0	0	0	2.07734e-08	3.41667e-08	4.15289e-08	0	0	0	Bacteria	Chlorobi	Chlorobia	Chlorobiales	Chlorobiaceae	Chlorobium
K02014	iron complex outermembrane recepter protein	1.21809e-06	7.05008e-07	1.1904e-06	2.24675e-06	1.35078e-06	9.52848e-07	7.6486e-07	6.62797e-07	4.65605e-07	1.031e-06	2.56685e-06	Bacteria	Chlorobi	Chlorobia	Chlorobiales	Chlorobiaceae	Chloroherpeton
K02014	iron complex outermembrane recepter protein	8.6477e-07	1.06792e-06	1.22076e-06	1.81346e-06	1.79333e-06	1.01163e-06	4.00062e-07	5.08582e-07	1.00997e-07	3.67793e-07	1.26276e-06	Bacteria	Chloroflexi	undef	undef	undef	undef
K02014	iron complex outermembrane recepter protein	1.14681e-08	1.16305e-07	3.84584e-08	1.48952e-08	4.93137e-08	1.46339e-07	1.21633e-07	3.69813e-08	1.32621e-07	6.3048e-08	5.62721e-08	Bacteria	Cyanobacteria	undef	Chroococcales	undef	Acaryochloris
K02014	iron complex outermembrane recepter protein	0	0	0	1.96871e-08	0	1.98961e-08	2.64435e-08	4.27336e-08	1.59811e-07	9.20402e-08	4.00815e-08	Bacteria	Cyanobacteria	undef	Nostocales	Rivulariaceae	Calothrix
K02014	iron complex outermembrane recepter protein	1.13933e-07	3.77758e-07	3.18677e-07	2.90826e-07	3.81111e-07	5.2731e-07	3.48296e-07	9.28646e-08	1.90381e-07	2.92521e-07	2.30035e-07	Bacteria	Cyanobacteria	undef	Chroococcales	undef	Chamaesiphon
K02014	iron complex outermembrane recepter protein	6.69579e-08	1.39636e-07	6.42916e-08	1.24537e-07	3.08127e-07	3.77112e-07	3.57636e-07	1.26746e-07	2.02322e-07	2.63074e-07	6.21349e-07	Bacteria	Cyanobacteria	undef	Chroococcales	undef	Cyanobacterium
K02014	iron complex outermembrane recepter protein	1.19707e-07	4.0871e-07	2.58292e-07	3.18438e-07	5.25593e-07	6.33821e-07	6.12054e-07	2.62709e-07	8.20917e-07	3.7863e-07	5.70008e-07	Bacteria	Cyanobacteria	undef	Chroococcales	undef	Gloeocapsa
K02014	iron complex outermembrane recepter protein	7.2496e-08	2.70494e-07	1.43014e-07	2.26187e-07	5.52618e-07	6.98851e-07	5.46558e-07	2.01848e-07	3.36807e-07	2.76933e-07	6.20648e-07	Bacteria	Cyanobacteria	undef	Oscillatoriales	undef	Leptolyngbya
K02014	iron complex outermembrane recepter protein	4.63121e-07	7.76624e-07	5.39105e-07	4.54081e-07	2.4356e-06	1.79288e-06	1.72216e-06	9.50437e-07	4.17001e-06	3.82416e-06	3.32242e-06	Bacteria	Cyanobacteria	undef	Nostocales	Nostocaceae	Nostoc
K02014	iron complex outermembrane recepter protein	9.68659e-07	2.82619e-06	2.05906e-06	2.55641e-06	3.91778e-06	5.40297e-06	4.6649e-06	1.60631e-06	2.44677e-06	4.58039e-06	7.73443e-06	Bacteria	Cyanobacteria	undef	Prochlorales	Prochlorococcaceae	Prochlorococcus
K02014	iron complex outermembrane recepter protein	2.33678e-07	5.94963e-07	5.00079e-07	7.29607e-07	9.4756e-07	1.35287e-06	9.07434e-07	3.07642e-07	4.84416e-07	9.61468e-07	1.32002e-06	Bacteria	Cyanobacteria	undef	Chroococcales	undef	Synechococcus
K02014	iron complex outermembrane recepter protein	7.89336e-07	1.47926e-06	8.31397e-07	1.14911e-06	2.04728e-06	3.17689e-06	2.93438e-06	1.16033e-06	5.60634e-06	3.38907e-06	4.31896e-06	Bacteria	Cyanobacteria	undef	Chroococcales	undef	undef
K02014	iron complex outermembrane recepter protein	7.89336e-07	1.47926e-06	8.31397e-07	1.14911e-06	2.04728e-06	3.17689e-06	2.93438e-06	1.16033e-06	5.60634e-06	3.38907e-06	4.31896e-06	Bacteria	Cyanobacteria	undef	undef	undef	undef
K02014	iron complex outermembrane recepter protein	7.89336e-07	1.47926e-06	8.31397e-07	1.14911e-06	2.04728e-06	3.17689e-06	2.93438e-06	1.16033e-06	5.60634e-06	3.38907e-06	4.31896e-06	Bacteria	Cyanobacteria	undef	Oscillatoriales	undef	undef
K02014	iron complex outermembrane recepter protein	7.89336e-07	1.47926e-06	8.31397e-07	1.14911e-06	2.04728e-06	3.17689e-06	2.93438e-06	1.16033e-06	5.60634e-06	3.38907e-06	4.31896e-06	Bacteria	Cyanobacteria	undef	Nostocales	Nostocaceae	undef
K02014	iron complex outermembrane recepter protein	1.5708e-07	1.8029e-07	1.11056e-07	1.10959e-07	1.29148e-07	1.42719e-07	9.58102e-08	6.35211e-08	9.95685e-08	3.89455e-07	2.30304e-07	Bacteria	Deferribacteres	Deferribacteres	Deferribacterales	Deferribacteraceae	Denitrovibrio
K02014	iron complex outermembrane recepter protein	1.28658e-07	5.78675e-08	7.82789e-08	1.48972e-07	0	8.21199e-08	0	0	0	7.41274e-08	6.23227e-08	Bacteria	Deltaproteobacteria	Deltaproteobacteria	Myxococcales	Cystobacteraceae	Cystobacter
K02014	iron complex outermembrane recepter protein	1.34181e-07	4.3982e-07	3.86045e-07	4.13299e-07	4.97415e-07	3.27915e-07	3.07684e-07	3.43281e-07	1.24741e-07	8.21127e-08	1.14266e-07	Bacteria	Deltaproteobacteria	Deltaproteobacteria	Desulfobacterales	Desulfobacteraceae	Desulfobacterium
K02014	iron complex outermembrane recepter protein	3.70343e-07	1.33021e-07	3.5966e-08	3.01969e-07	5.70238e-08	1.75337e-07	1.74409e-07	2.40001e-07	1.44741e-07	1.06452e-06	6.10317e-07	Bacteria	Deltaproteobacteria	Deltaproteobacteria	Desulfobacterales	Desulfobacteraceae	Desulfobacula
K02014	iron complex outermembrane recepter protein	1.8125e-07	1.3482e-07	5.87733e-08	1.1149e-07	4.88902e-08	1.35701e-07	2.15719e-07	1.71655e-07	9.3585e-07	5.84392e-07	3.09425e-07	Bacteria	Deltaproteobacteria	Deltaproteobacteria	Desulfovibrionales	Desulfohalobiaceae	Desulfonatronospira
K02014	iron complex outermembrane recepter protein	7.485e-08	9.68194e-08	9.67479e-08	1.5685e-07	6.2818e-08	4.78266e-08	1.06762e-08	0	0	0	0	Bacteria	Deltaproteobacteria	Deltaproteobacteria	Desulfuromonadales	Desulfuromonadaceae	Desulfuromonas
K02014	iron complex outermembrane recepter protein	1.44562e-07	3.28968e-07	3.29234e-07	3.72952e-07	3.7785e-07	3.10122e-07	3.0219e-07	3.35931e-07	1.80911e-07	4.76904e-08	1.44482e-07	Bacteria	Deltaproteobacteria	Deltaproteobacteria	Desulfuromonadales	Geobacteraceae	Geobacter
K02014	iron complex outermembrane recepter protein	1.90628e-07	8.50584e-08	2.18042e-07	1.66142e-07	5.91251e-08	1.07643e-07	5.35862e-08	1.45107e-07	2.87865e-07	1.43618e-07	3.09421e-08	Bacteria	Deltaproteobacteria	Deltaproteobacteria	Myxococcales	Kofleriaceae	Haliangium
K02014	iron complex outermembrane recepter protein	7.09119e-07	4.84189e-07	5.8502e-07	9.49229e-07	6.63887e-07	5.66446e-07	1.9939e-07	2.78433e-07	1.71603e-07	4.09397e-07	6.46578e-07	Bacteria	Deltaproteobacteria	Deltaproteobacteria	Myxococcales	Myxococcaceae	Myxococcus
K02014	iron complex outermembrane recepter protein	1.61571e-08	0	0	5.78065e-08	0	6.37311e-09	0	5.79124e-09	0	0	0	Bacteria	Deltaproteobacteria	Deltaproteobacteria	Desulfuromonadales	Pelobacteraceae	Pelobacter
K02014	iron complex outermembrane recepter protein	0	0	0	0	0	0	0	0	2.67303e-07	0	4.20531e-08	Bacteria	Deltaproteobacteria	Deltaproteobacteria	Syntrophobacterales	Syntrophaceae	Syntrophus
K02014	iron complex outermembrane recepter protein	1.22727e-07	2.54133e-07	2.89047e-07	1.22317e-07	2.76217e-07	5.30641e-08	1.67356e-08	8.32165e-09	2.77571e-08	6.28223e-08	1.32823e-07	Bacteria	Deltaproteobacteria	Deltaproteobacteria	Myxococcales	undef	undef
K02014	iron complex outermembrane recepter protein	1.22727e-07	2.54133e-07	2.89047e-07	1.22317e-07	2.76217e-07	5.30641e-08	1.67356e-08	8.32165e-09	2.77571e-08	6.28223e-08	1.32823e-07	Bacteria	Deltaproteobacteria	Deltaproteobacteria	undef	undef	undef
K02014	iron complex outermembrane recepter protein	2.24265e-07	5.47335e-07	2.71323e-07	4.37003e-07	2.32718e-07	5.45843e-07	8.87056e-07	6.02661e-07	2.35097e-07	2.26224e-06	1.98417e-06	Bacteria	Epsilonproteobacteria	Epsilonproteobacteria	Campylobacterales	Campylobacteraceae	Arcobacter
K02014	iron complex outermembrane recepter protein	1.94153e-08	0	2.00753e-08	3.43845e-08	0	1.34193e-08	2.75889e-08	0	0	9.03342e-08	4.34938e-07	Bacteria	Epsilonproteobacteria	Epsilonproteobacteria	Campylobacterales	Helicobacteraceae	Helicobacter
K02014	iron complex outermembrane recepter protein	0	1.19724e-07	1.22267e-07	0	4.65092e-08	1.04216e-07	0	4.22514e-08	0	1.33665e-07	4.36046e-08	Bacteria	Epsilonproteobacteria	Epsilonproteobacteria	Campylobacterales	Helicobacteraceae	Sulfuricurvum
K02014	iron complex outermembrane recepter protein	0	0	0	0	0	0	0	1.39955e-09	0	0	0	Bacteria	Epsilonproteobacteria	Epsilonproteobacteria	Campylobacterales	Helicobacteraceae	Sulfurimonas
K02014	iron complex outermembrane recepter protein	1.64085e-08	0	5.65544e-09	2.15256e-08	0	0	5.42117e-09	0	0	4.1753e-08	1.02589e-07	Bacteria	Epsilonproteobacteria	Epsilonproteobacteria	Campylobacterales	Campylobacteraceae	Sulfurospirillum
K02014	iron complex outermembrane recepter protein	2.15712e-06	1.82522e-06	1.53766e-06	2.50344e-06	1.26248e-06	1.29514e-06	1.59448e-06	1.5534e-06	1.99255e-07	7.89584e-07	1.64264e-06	Bacteria	Firmicutes	Clostridia	Halanaerobiales	Halobacteroidaceae	Acetohalobium
K02014	iron complex outermembrane recepter protein	3.34682e-08	1.01659e-07	7.35376e-08	8.97317e-08	1.08319e-07	5.35484e-08	2.23914e-08	2.63915e-08	2.1957e-08	2.94794e-08	1.91981e-08	Bacteria	Firmicutes	Negativicutes	Selenomonadales	Veillonellaceae	Acetonema
K02014	iron complex outermembrane recepter protein	2.52014e-07	1.04838e-07	1.39182e-07	4.38388e-07	6.36612e-08	1.32041e-07	3.45453e-08	9.57756e-09	4.58889e-09	2.00238e-08	1.64366e-07	Bacteria	Firmicutes	Clostridia	Halanaerobiales	Halanaerobiaceae	Halanaerobium
K02014	iron complex outermembrane recepter protein	0	0	0	0	0	0	0	0	1.99586e-08	5.42946e-08	2.32084e-08	Bacteria	Firmicutes	Negativicutes	Selenomonadales	Veillonellaceae	Megamonas
K02014	iron complex outermembrane recepter protein	1.25083e-07	2.1369e-07	2.344e-07	1.82719e-07	3.22948e-07	4.4547e-07	5.42893e-07	3.29474e-07	5.529e-07	4.23126e-07	4.34245e-07	Bacteria	Fusobacteria	Fusobacteriia	Fusobacteriales	Fusobacteriaceae	Fusobacterium
K02014	iron complex outermembrane recepter protein	4.83329e-07	8.50615e-07	6.1316e-07	8.6536e-07	1.07701e-06	9.07695e-07	6.93183e-07	5.55693e-07	3.61445e-07	4.85054e-07	8.36613e-07	Bacteria	Gammaproteobacteria	Gammaproteobacteria	Pseudomonadales	Moraxellaceae	Acinetobacter
K02014	iron complex outermembrane recepter protein	1.05934e-07	7.81631e-08	5.89805e-08	8.01751e-08	5.49444e-08	9.28119e-08	6.86524e-08	5.22093e-08	8.83262e-08	1.14842e-07	9.79384e-08	Bacteria	Gammaproteobacteria	Gammaproteobacteria	Pasteurellales	Pasteurellaceae	Actinobacillus
K02014	iron complex outermembrane recepter protein	4.06843e-08	5.57006e-08	4.32458e-08	1.36635e-07	1.11743e-07	1.52075e-07	8.08108e-08	1.19828e-07	7.62539e-08	0	4.44637e-08	Bacteria	Gammaproteobacteria	Gammaproteobacteria	Aeromonadales	Aeromonadaceae	Aeromonas
K02014	iron complex outermembrane recepter protein	2.21614e-08	6.74831e-08	3.92824e-08	1.43286e-07	5.97706e-08	5.49466e-08	3.45172e-08	1.56031e-08	0	0	0	Bacteria	Gammaproteobacteria	Gammaproteobacteria	Pasteurellales	Pasteurellaceae	Aggregatibacter
K02014	iron complex outermembrane recepter protein	1.55287e-07	3.18567e-07	3.87029e-07	3.91238e-07	5.14268e-07	3.24171e-07	1.51212e-07	2.59373e-07	1.30889e-07	2.8594e-07	2.15051e-07	Bacteria	Gammaproteobacteria	Gammaproteobacteria	Oceanospirillales	Alcanivoracaceae	Alcanivorax
K02014	iron complex outermembrane recepter protein	3.45183e-08	0	7.91639e-08	6.62885e-08	7.02067e-08	6.91818e-08	7.7587e-09	3.16957e-08	1.78627e-08	3.4228e-08	2.75393e-08	Bacteria	Gammaproteobacteria	Gammaproteobacteria	Chromatiales	Ectothiorhodospiraceae	Alkalilimnicola
K02014	iron complex outermembrane recepter protein	2.88342e-08	0	8.57162e-08	4.96469e-08	1.78217e-07	1.1338e-07	1.09274e-07	1.03028e-07	2.87423e-07	9.30981e-07	1.33525e-07	Bacteria	Gammaproteobacteria	Gammaproteobacteria	Chromatiales	Chromatiaceae	Allochromatium
K02014	iron complex outermembrane recepter protein	2.25439e-06	1.37844e-06	1.68933e-06	1.61091e-06	3.18271e-06	3.80964e-06	2.51015e-06	2.45989e-06	7.17165e-06	6.54386e-06	2.87327e-06	Bacteria	Gammaproteobacteria	Gammaproteobacteria	Alteromonadales	Alteromonadaceae	Alteromonas
K02014	iron complex outermembrane recepter protein	9.31863e-08	0	3.96035e-09	3.37553e-08	3.80809e-08	3.26174e-07	7.20669e-08	0	0	1.80539e-08	8.8421e-08	Bacteria	Gammaproteobacteria	Gammaproteobacteria	Oceanospirillales	Oceanospirillaceae	Bermanella
K02014	iron complex outermembrane recepter protein	1.30608e-08	0	0	3.53385e-08	0	0	4.36905e-08	0	0	9.77855e-08	3.12165e-07	Bacteria	Gammaproteobacteria	Gammaproteobacteria	Cardiobacteriales	Cardiobacteriaceae	Cardiobacterium
K02014	iron complex outermembrane recepter protein	1.5413e-08	0	1.91243e-08	0	4.98837e-08	8.35947e-09	6.1107e-09	0	0	1.99116e-08	5.05214e-09	Bacteria	Gammaproteobacteria	Gammaproteobacteria	Pseudomonadales	Pseudomonadaceae	Cellvibrio
K02014	iron complex outermembrane recepter protein	2.35347e-08	1.25414e-07	1.3716e-07	7.15718e-08	1.23102e-07	1.69419e-07	8.27038e-08	1.22317e-07	7.32337e-08	6.28177e-08	3.50651e-08	Bacteria	Gammaproteobacteria	Gammaproteobacteria	Oceanospirillales	Halomonadaceae	Chromohalobacter
K02014	iron complex outermembrane recepter protein	2.04014e-07	0	8.98638e-08	1.35523e-07	0	3.32786e-08	3.87011e-08	1.17059e-07	1.17524e-07	1.61767e-07	2.86547e-07	Bacteria	Gammaproteobacteria	Gammaproteobacteria	Alteromonadales	Colwelliaceae	Colwellia
K02014	iron complex outermembrane recepter protein	3.62358e-07	1.40816e-07	2.15821e-07	9.88445e-08	5.09394e-07	4.1654e-07	1.47404e-07	1.50333e-07	3.46346e-07	6.10608e-07	2.8906e-07	Bacteria	Gammaproteobacteria	Gammaproteobacteria	undef	undef	Congregibacter
K02014	iron complex outermembrane recepter protein	2.66515e-08	0	7.18451e-08	4.07433e-08	1.66716e-07	3.09272e-07	2.94444e-07	4.27808e-08	8.47885e-08	2.62998e-08	6.87441e-08	Bacteria	Gammaproteobacteria	Gammaproteobacteria	Thiotrichales	Piscirickettsiaceae	Cycloclasticus
K02014	iron complex outermembrane recepter protein	0	0	0	0	8.16114e-09	0	0	0	0	0	0	Bacteria	Gammaproteobacteria	Gammaproteobacteria	Thiotrichales	undef	Fangia
K02014	iron complex outermembrane recepter protein	1.54257e-08	4.31559e-08	4.18689e-08	5.96314e-08	5.78637e-08	4.60149e-08	3.82233e-08	3.041e-08	1.47402e-07	1.0048e-07	4.34193e-08	Bacteria	Gammaproteobacteria	Gammaproteobacteria	Alteromonadales	Ferrimonadaceae	Ferrimonas
K02014	iron complex outermembrane recepter protein	1.66029e-06	2.19415e-06	1.91112e-06	1.81927e-06	1.97839e-06	2.32574e-06	1.99305e-06	3.86183e-06	5.76441e-06	3.24444e-06	2.69596e-06	Bacteria	Gammaproteobacteria	Gammaproteobacteria	undef	undef	Gallaecimonas
K02014	iron complex outermembrane recepter protein	3.071e-06	1.74855e-06	1.71588e-06	1.8235e-06	2.56977e-06	2.84198e-06	1.88666e-06	1.80643e-06	5.21377e-06	6.53014e-06	3.10807e-06	Bacteria	Gammaproteobacteria	Gammaproteobacteria	Alteromonadales	Alteromonadaceae	Glaciecola
K02014	iron complex outermembrane recepter protein	0	1.74607e-08	0	0	9.42224e-09	2.98337e-08	3.4377e-08	0	0	4.38128e-08	2.66705e-07	Bacteria	Gammaproteobacteria	Gammaproteobacteria	Vibrionales	Vibrionaceae	Grimontia
K02014	iron complex outermembrane recepter protein	1.49766e-08	4.10445e-08	6.41553e-08	9.26224e-08	0	2.55288e-08	4.02916e-08	2.95247e-08	0	3.26652e-08	4.90911e-08	Bacteria	Gammaproteobacteria	Gammaproteobacteria	Pasteurellales	Pasteurellaceae	Haemophilus
K02014	iron complex outermembrane recepter protein	5.0498e-08	4.67613e-08	5.56385e-08	2.1177e-08	7.29356e-08	4.48989e-08	1.64104e-08	2.12158e-08	1.77572e-07	7.29173e-08	0	Bacteria	Gammaproteobacteria	Gammaproteobacteria	Oceanospirillales	Hahellaceae	Hahella
K02014	iron complex outermembrane recepter protein	6.62907e-08	7.38626e-08	8.72381e-08	5.48465e-08	1.08358e-07	7.19076e-08	1.64262e-08	3.86114e-08	1.20329e-08	5.48514e-08	5.26766e-08	Bacteria	Gammaproteobacteria	Gammaproteobacteria	Oceanospirillales	Halomonadaceae	Halomonas
K02014	iron complex outermembrane recepter protein	1.52807e-07	2.40963e-08	5.07861e-08	3.1373e-07	1.05135e-08	1.8605e-08	2.39548e-08	0	0	3.20464e-08	1.93366e-07	Bacteria	Gammaproteobacteria	Gammaproteobacteria	Xanthomonadales	Sinobacteraceae	Hydrocarboniphaga
K02014	iron complex outermembrane recepter protein	1.75651e-06	1.29407e-06	1.37187e-06	1.42643e-06	1.96885e-06	2.34886e-06	1.07131e-06	1.66145e-06	1.24728e-06	1.46685e-06	1.61638e-06	Bacteria	Gammaproteobacteria	Gammaproteobacteria	Alteromonadales	Idiomarinaceae	Idiomarina
K02014	iron complex outermembrane recepter protein	1.09188e-07	1.32785e-07	1.87139e-07	7.00681e-08	1.51162e-07	2.17832e-07	2.18012e-07	3.21042e-07	2.05226e-06	6.39843e-07	1.35352e-07	Bacteria	Gammaproteobacteria	Gammaproteobacteria	Oceanospirillales	Alcanivoracaceae	Kangiella
K02014	iron complex outermembrane recepter protein	5.82334e-08	1.11715e-07	2.04724e-07	5.49153e-07	3.30227e-08	2.03108e-07	7.63663e-08	1.58955e-08	0	7.36516e-09	1.63472e-07	Bacteria	Gammaproteobacteria	Gammaproteobacteria	Pasteurellales	Pasteurellaceae	Mannheimia
K02014	iron complex outermembrane recepter protein	9.30591e-08	5.88627e-08	7.21451e-08	4.57056e-08	1.20872e-07	3.77381e-07	1.50571e-07	1.43206e-07	5.35288e-07	2.48776e-07	7.10753e-08	Bacteria	Gammaproteobacteria	Gammaproteobacteria	Alteromonadales	Alteromonadaceae	Marinobacter
K02014	iron complex outermembrane recepter protein	1.84713e-09	0	0	0	1.01663e-08	1.15985e-08	3.05134e-09	9.15689e-09	4.03914e-08	1.45817e-08	2.51881e-08	Bacteria	Gammaproteobacteria	Gammaproteobacteria	Alteromonadales	Alteromonadaceae	Marinobacterium
K02014	iron complex outermembrane recepter protein	2.82073e-08	8.61495e-08	6.64341e-08	4.58311e-08	1.65064e-07	9.66082e-08	7.5086e-08	9.57685e-08	3.28267e-08	0	1.02733e-08	Bacteria	Gammaproteobacteria	Gammaproteobacteria	Methylococcales	Methylococcaceae	Methylococcus
K02014	iron complex outermembrane recepter protein	3.4982e-06	3.66598e-06	3.85553e-06	3.36812e-06	3.33182e-06	3.95359e-06	3.9714e-06	6.65357e-06	8.38204e-06	4.45963e-06	3.94116e-06	Bacteria	Gammaproteobacteria	Gammaproteobacteria	Methylococcales	Methylococcaceae	Methylomicrobium
K02014	iron complex outermembrane recepter protein	1.81199e-07	1.01669e-07	1.08116e-07	1.44435e-07	1.14719e-07	8.21731e-08	8.80257e-08	6.91394e-08	8.96346e-08	3.57293e-07	4.69198e-07	Bacteria	Gammaproteobacteria	Gammaproteobacteria	Methylococcales	Methylococcaceae	Methylomonas
K02014	iron complex outermembrane recepter protein	1.10644e-06	1.54148e-06	1.62075e-06	1.70482e-06	7.18872e-07	1.49414e-06	2.15598e-06	2.41096e-06	1.1061e-06	1.41695e-06	2.89232e-06	Bacteria	Gammaproteobacteria	Gammaproteobacteria	Thiotrichales	Piscirickettsiaceae	Methylophaga
K02014	iron complex outermembrane recepter protein	0	0	0	0	4.23256e-08	0	0	0	0	0	0	Bacteria	Gammaproteobacteria	Gammaproteobacteria	Alteromonadales	Moritellaceae	Moritella
K02014	iron complex outermembrane recepter protein	2.66498e-07	1.1938e-06	1.91366e-06	1.56576e-06	1.05704e-06	1.5057e-06	1.49108e-06	1.86605e-06	7.18344e-07	9.87747e-07	9.60982e-07	Bacteria	Gammaproteobacteria	Gammaproteobacteria	Chromatiales	Chromatiaceae	Nitrosococcus
K02014	iron complex outermembrane recepter protein	0	0	0	4.88947e-09	0	0	0	0	0	0	0	Bacteria	Gammaproteobacteria	Gammaproteobacteria	Pasteurellales	Pasteurellaceae	Pasteurella
K02014	iron complex outermembrane recepter protein	3.43878e-07	3.73063e-07	4.76054e-07	2.7272e-07	3.03905e-07	4.43999e-07	4.4244e-07	3.79881e-07	3.51269e-07	4.96151e-07	7.48323e-07	Bacteria	Gammaproteobacteria	Gammaproteobacteria	Vibrionales	Vibrionaceae	Photobacterium
K02014	iron complex outermembrane recepter protein	5.78338e-06	3.05203e-06	2.67143e-06	3.01874e-06	1.46741e-06	3.00474e-06	2.58227e-06	2.88185e-06	2.16039e-06	5.78524e-06	4.756e-06	Bacteria	Gammaproteobacteria	Gammaproteobacteria	Alteromonadales	Pseudoalteromonadaceae	Pseudoalteromonas
K02014	iron complex outermembrane recepter protein	4.00636e-06	4.72648e-06	4.92368e-06	4.66144e-06	6.26977e-06	8.28944e-06	6.05552e-06	4.70868e-06	1.18922e-05	1.13223e-05	7.87118e-06	Bacteria	Gammaproteobacteria	Gammaproteobacteria	Pseudomonadales	Pseudomonadaceae	Pseudomonas
K02014	iron complex outermembrane recepter protein	8.73655e-07	2.07492e-06	2.07185e-06	2.37352e-06	2.29674e-06	1.71973e-06	1.60024e-06	1.53403e-06	7.55555e-07	7.32417e-07	1.42107e-06	Bacteria	Gammaproteobacteria	Gammaproteobacteria	Alteromonadales	Psychromonadaceae	Psychromonas
K02014	iron complex outermembrane recepter protein	7.73935e-07	1.06172e-06	9.81349e-07	9.4946e-07	1.43599e-06	1.57478e-06	1.0681e-06	1.01004e-06	2.30004e-06	3.50455e-06	1.55991e-06	Bacteria	Gammaproteobacteria	Gammaproteobacteria	Chromatiales	Chromatiaceae	Rheinheimera
K02014	iron complex outermembrane recepter protein	2.92067e-07	2.20005e-07	1.89456e-07	2.93968e-07	2.9362e-07	4.03237e-07	4.60524e-07	1.82107e-07	1.70285e-07	6.90462e-07	7.89809e-07	Bacteria	Gammaproteobacteria	Gammaproteobacteria	Alteromonadales	Alteromonadaceae	Saccharophagus
K02014	iron complex outermembrane recepter protein	0	4.96068e-08	5.13359e-08	3.96893e-08	1.11587e-08	3.70252e-08	3.95424e-08	0	2.03383e-08	2.06755e-06	3.45938e-07	Bacteria	Gammaproteobacteria	Gammaproteobacteria	Salinisphaerales	Salinisphaeraceae	Salinisphaera
K02014	iron complex outermembrane recepter protein	1.51496e-08	0	0	8.83685e-08	0	0	0	6.39979e-09	0	0	1.65527e-08	Bacteria	Gammaproteobacteria	Gammaproteobacteria	Enterobacteriales	Enterobacteriaceae	Salmonella
K02014	iron complex outermembrane recepter protein	3.00496e-06	2.33444e-06	2.81245e-06	3.67483e-06	3.68794e-06	4.40961e-06	2.93184e-06	3.01529e-06	5.12261e-06	5.79673e-06	4.69172e-06	Bacteria	Gammaproteobacteria	Gammaproteobacteria	Alteromonadales	Shewanellaceae	Shewanella
K02014	iron complex outermembrane recepter protein	4.96191e-08	5.55605e-08	6.16969e-08	1.42623e-07	1.2592e-07	4.28659e-08	4.1373e-08	1.98113e-08	1.59585e-08	3.83284e-08	1.57755e-07	Bacteria	Gammaproteobacteria	Gammaproteobacteria	undef	undef	Simiduia
K02014	iron complex outermembrane recepter protein	0	0	0	0	0	0	5.21813e-09	0	0	2.16403e-08	4.6018e-08	Bacteria	Gammaproteobacteria	Gammaproteobacteria	Xanthomonadales	Xanthomonadaceae	Stenotrophomonas
K02014	iron complex outermembrane recepter protein	0	0	0	0	0	0	0	0	0	1.70031e-08	0	Bacteria	Gammaproteobacteria	Gammaproteobacteria	Alteromonadales	undef	Teredinibacter
K02014	iron complex outermembrane recepter protein	4.66224e-09	0	0	0	1.35186e-08	2.30079e-07	3.88385e-08	0	8.12186e-09	0	5.25751e-09	Bacteria	Gammaproteobacteria	Gammaproteobacteria	Oceanospirillales	Oceanospirillaceae	Thalassolituus
K02014	iron complex outermembrane recepter protein	0	0	0	1.19846e-08	0	1.40937e-08	9.65851e-09	0	0	7.43883e-08	1.0381e-07	Bacteria	Gammaproteobacteria	Gammaproteobacteria	Thiotrichales	Piscirickettsiaceae	Thioalkalimicrobium
K02014	iron complex outermembrane recepter protein	3.42226e-07	5.81543e-07	5.69367e-07	7.91167e-07	5.92255e-07	3.94912e-07	2.66302e-07	2.43861e-07	4.56653e-08	1.33496e-07	4.03811e-07	Bacteria	Gammaproteobacteria	Gammaproteobacteria	Chromatiales	Ectothiorhodospiraceae	Thioalkalivibrio
K02014	iron complex outermembrane recepter protein	2.32726e-08	9.0119e-08	0	0	4.04502e-08	0	0	0	0	0	0	Bacteria	Gammaproteobacteria	Gammaproteobacteria	Chromatiales	Chromatiaceae	Thioflavicoccus
K02014	iron complex outermembrane recepter protein	0.000166738	0.000129548	0.000134208	0.000131808	0.000160928	0.000207606	0.00017737	0.00020196	0.000314263	0.000275675	0.000191616	Bacteria	Gammaproteobacteria	Gammaproteobacteria	undef	undef	undef
K02014	iron complex outermembrane recepter protein	0.000166738	0.000129548	0.000134208	0.000131808	0.000160928	0.000207606	0.00017737	0.00020196	0.000314263	0.000275675	0.000191616	Bacteria	Gammaproteobacteria	Gammaproteobacteria	Alteromonadales	Alteromonadaceae	undef
K02014	iron complex outermembrane recepter protein	0.000166738	0.000129548	0.000134208	0.000131808	0.000160928	0.000207606	0.00017737	0.00020196	0.000314263	0.000275675	0.000191616	Bacteria	Gammaproteobacteria	Gammaproteobacteria	Alteromonadales	undef	undef
K02014	iron complex outermembrane recepter protein	0.000166738	0.000129548	0.000134208	0.000131808	0.000160928	0.000207606	0.00017737	0.00020196	0.000314263	0.000275675	0.000191616	Bacteria	Gammaproteobacteria	Gammaproteobacteria	Xanthomonadales	Xanthomonadaceae	undef
K02014	iron complex outermembrane recepter protein	0.000166738	0.000129548	0.000134208	0.000131808	0.000160928	0.000207606	0.00017737	0.00020196	0.000314263	0.000275675	0.000191616	Bacteria	Gammaproteobacteria	Gammaproteobacteria	Vibrionales	Vibrionaceae	undef
K02014	iron complex outermembrane recepter protein	0.000166738	0.000129548	0.000134208	0.000131808	0.000160928	0.000207606	0.00017737	0.00020196	0.000314263	0.000275675	0.000191616	Bacteria	Gammaproteobacteria	Gammaproteobacteria	Vibrionales	undef	undef
K02014	iron complex outermembrane recepter protein	0.000166738	0.000129548	0.000134208	0.000131808	0.000160928	0.000207606	0.00017737	0.00020196	0.000314263	0.000275675	0.000191616	Bacteria	Gammaproteobacteria	Gammaproteobacteria	Enterobacteriales	Enterobacteriaceae	undef
K02014	iron complex outermembrane recepter protein	0.000166738	0.000129548	0.000134208	0.000131808	0.000160928	0.000207606	0.00017737	0.00020196	0.000314263	0.000275675	0.000191616	Bacteria	Gammaproteobacteria	Gammaproteobacteria	Oceanospirillales	undef	undef
K02014	iron complex outermembrane recepter protein	0.000166738	0.000129548	0.000134208	0.000131808	0.000160928	0.000207606	0.00017737	0.00020196	0.000314263	0.000275675	0.000191616	Bacteria	Gammaproteobacteria	Gammaproteobacteria	Thiotrichales	Piscirickettsiaceae	undef
K02014	iron complex outermembrane recepter protein	0.000166738	0.000129548	0.000134208	0.000131808	0.000160928	0.000207606	0.00017737	0.00020196	0.000314263	0.000275675	0.000191616	Bacteria	Gammaproteobacteria	Gammaproteobacteria	Methylococcales	Methylococcaceae	undef
K02014	iron complex outermembrane recepter protein	0.000166738	0.000129548	0.000134208	0.000131808	0.000160928	0.000207606	0.00017737	0.00020196	0.000314263	0.000275675	0.000191616	Bacteria	Gammaproteobacteria	Gammaproteobacteria	Pasteurellales	Pasteurellaceae	undef
K02014	iron complex outermembrane recepter protein	0.000166738	0.000129548	0.000134208	0.000131808	0.000160928	0.000207606	0.00017737	0.00020196	0.000314263	0.000275675	0.000191616	Bacteria	Gammaproteobacteria	Gammaproteobacteria	Pseudomonadales	undef	undef
K02014	iron complex outermembrane recepter protein	8.63115e-07	1.43595e-06	1.33493e-06	9.31378e-07	2.8903e-06	2.82206e-06	2.35003e-06	2.60393e-06	2.31867e-06	9.83444e-07	1.0893e-06	Bacteria	Gammaproteobacteria	Gammaproteobacteria	Vibrionales	Vibrionaceae	Vibrio
K02014	iron complex outermembrane recepter protein	6.64617e-09	0	3.77965e-08	4.74085e-08	2.39002e-08	3.42442e-08	0	1.31022e-08	0	2.14649e-08	9.07714e-09	Bacteria	Gammaproteobacteria	Gammaproteobacteria	Xanthomonadales	Xanthomonadaceae	Wohlfahrtiimonas
K02014	iron complex outermembrane recepter protein	6.5361e-06	5.79487e-06	6.12472e-06	5.9449e-06	7.36661e-06	9.33592e-06	6.35289e-06	9.67827e-06	1.14818e-05	5.86688e-06	3.854e-06	Bacteria	Gammaproteobacteria	Gammaproteobacteria	Xanthomonadales	Xanthomonadaceae	Xanthomonas
K02014	iron complex outermembrane recepter protein	1.83539e-06	1.65344e-06	1.74972e-06	2.10372e-06	2.90614e-06	2.06411e-06	1.10155e-06	1.12052e-06	2.95612e-06	1.27488e-06	1.0241e-06	Bacteria	Gemmatimonadetes	Gemmatimonadetes	Gemmatimonadales	Gemmatimonadaceae	Gemmatimonas
K02014	iron complex outermembrane recepter protein	1.26362e-07	1.19698e-07	1.7218e-07	1.52757e-07	5.33123e-07	1.42053e-07	1.76815e-07	1.65901e-07	6.84988e-08	7.9745e-08	4.27871e-07	Bacteria	Ignavibacteriae	Ignavibacteria	Ignavibacteriales	Ignavibacteriaceae	Ignavibacterium
K02014	iron complex outermembrane recepter protein	2.39913e-06	4.14979e-06	4.49865e-06	4.37241e-06	6.79863e-06	3.60981e-06	2.07926e-06	2.26768e-06	1.38617e-06	2.06906e-06	2.38168e-06	Bacteria	Ignavibacteriae	Ignavibacteria	Ignavibacteriales	Melioribacteraceae	Melioribacter
K02014	iron complex outermembrane recepter protein	2.83524e-08	3.10446e-08	0	9.00724e-09	4.78852e-08	2.61801e-08	0	0	0	0	0	Bacteria	Ignavibacteriae	Ignavibacteria	Ignavibacteriales	Ignavibacteriaceae	undef
K02014	iron complex outermembrane recepter protein	9.55316e-07	1.76443e-06	1.4002e-06	1.2911e-06	2.38872e-06	2.35474e-06	2.54096e-06	2.18744e-06	3.39166e-06	2.32935e-06	2.14872e-06	Bacteria	Lentisphaerae	Lentisphaeria	Lentisphaerales	Lentisphaeraceae	Lentisphaera
K02014	iron complex outermembrane recepter protein	2.37531e-06	3.37629e-06	2.87712e-06	1.72594e-06	1.05481e-05	7.65616e-06	6.42134e-06	6.02871e-06	1.38471e-05	2.25804e-06	1.02854e-06	Bacteria	Marinimicrobia	undef	undef	undef	undef
K02014	iron complex outermembrane recepter protein	4.57625e-08	1.83169e-08	4.09141e-08	8.10706e-08	0	2.65073e-08	7.47119e-08	3.65558e-08	0	4.14306e-08	2.27486e-07	Bacteria	Planctomycetes	Planctomycetia	Planctomycetales	Planctomycetaceae	Blastopirellula
K02014	iron complex outermembrane recepter protein	1.42526e-08	0	2.12626e-08	2.60129e-08	0	0	2.47216e-08	0	0	0	0	Bacteria	Planctomycetes	Planctomycetia	Candidatus Brocadiales	Candidatus Brocadiaceae	Candidatus Kuenenia
K02014	iron complex outermembrane recepter protein	1.91247e-08	0	0	0	0	0	0	0	0	0	0	Bacteria	Planctomycetes	Planctomycetia	Planctomycetales	Planctomycetaceae	Rhodopirellula
K02014	iron complex outermembrane recepter protein	1.2545e-07	2.55631e-07	1.80178e-07	2.20269e-07	2.21595e-07	2.00615e-07	1.2607e-07	1.0608e-07	5.10728e-08	4.06226e-08	8.21757e-08	Bacteria	Planctomycetes	Planctomycetia	Planctomycetales	Planctomycetaceae	undef
K02014	iron complex outermembrane recepter protein	0	6.17648e-08	4.58984e-08	3.76084e-08	8.41566e-08	5.58998e-08	3.42199e-08	1.14247e-07	1.12549e-08	2.31698e-08	6.33202e-08	Bacteria	Spirochaetes	Spirochaetia	Spirochaetales	Leptospiraceae	Leptonema
K02014	iron complex outermembrane recepter protein	1.16869e-06	1.49375e-06	1.60799e-06	1.95384e-06	2.61193e-06	1.33382e-06	4.99867e-07	5.8828e-07	2.19675e-07	4.07954e-07	1.14987e-06	Bacteria	Spirochaetes	Spirochaetia	Spirochaetales	Leptospiraceae	Leptospira
K02014	iron complex outermembrane recepter protein	1.07362e-06	6.46304e-07	7.43081e-07	1.72556e-06	1.25404e-06	6.85837e-07	4.47462e-07	2.1449e-07	8.99646e-08	9.03209e-07	2.03575e-06	Bacteria	undef	undef	undef	undef	Caldithrix
K02014	iron complex outermembrane recepter protein	9.08208e-07	1.00287e-06	1.26288e-06	1.80461e-06	1.62471e-06	1.05894e-06	8.44342e-07	1.449e-06	3.26881e-07	9.66982e-07	6.31853e-07	Bacteria	undef	undef	undef	undef	Candidatus Methylomirabilis
K02014	iron complex outermembrane recepter protein	0.000158421	0.000163366	0.000168755	0.000184084	0.00020502	0.000219704	0.00021093	0.000247436	0.000269588	0.000222776	0.000215038	Bacteria	undef	undef	undef	undef	undef
K02014	iron complex outermembrane recepter protein	8.98068e-08	8.01916e-08	5.6582e-08	2.72574e-08	5.2005e-09	7.41979e-08	1.43467e-07	1.44353e-07	8.77759e-07	2.09539e-07	1.998e-07	Bacteria	Verrucomicrobia	Opitutae	Puniceicoccales	Puniceicoccaceae	Coraliomargarita
K02014	iron complex outermembrane recepter protein	3.30347e-08	0	5.50549e-09	0	0	0	0	1.38555e-08	1.49061e-07	2.80237e-08	0	Bacteria	Verrucomicrobia	Opitutae	undef	Opitutaceae	Opitutus
K02014	iron complex outermembrane recepter protein	6.49213e-07	7.50793e-07	7.34536e-07	1.01648e-06	1.45072e-06	5.75038e-07	7.48272e-07	9.05342e-07	2.82505e-06	1.61074e-06	1.65207e-06	Bacteria	Verrucomicrobia	Verrucomicrobiae	Verrucomicrobiales	undef	undef
K02014	iron complex outermembrane recepter protein	6.49213e-07	7.50793e-07	7.34536e-07	1.01648e-06	1.45072e-06	5.75038e-07	7.48272e-07	9.05342e-07	2.82505e-06	1.61074e-06	1.65207e-06	Bacteria	Verrucomicrobia	Opitutae	undef	Opitutaceae	undef
K02014	iron complex outermembrane recepter protein	1.04515e-06	6.65557e-07	5.1526e-07	7.53632e-07	6.44713e-07	6.69955e-07	6.36259e-07	6.88581e-07	8.72206e-07	2.82233e-06	1.35052e-06	Bacteria	Verrucomicrobia	Verrucomicrobiae	Verrucomicrobiales	Verrucomicrobiaceae	Verrucomicrobium
K02040	phosphate transport system substrate-binding protein	0	0	0	0	0	3.89604e-08	9.22354e-08	2.47823e-07	6.02517e-07	6.69416e-07	1.76596e-07	Bacteria	Actinobacteria	Actinobacteria	Actinomycetales	Nocardioidaceae	Nocardioides
K02040	phosphate transport system substrate-binding protein	8.04266e-06	4.86223e-06	3.84533e-06	3.70331e-06	4.74975e-06	4.7731e-06	3.36813e-06	4.11466e-06	1.27116e-05	8.47682e-06	2.56901e-06	Bacteria	Actinobacteria	Actinobacteria	Actinomycetales	undef	undef
K02040	phosphate transport system substrate-binding protein	8.04266e-06	4.86223e-06	3.84533e-06	3.70331e-06	4.74975e-06	4.7731e-06	3.36813e-06	4.11466e-06	1.27116e-05	8.47682e-06	2.56901e-06	Bacteria	Actinobacteria	Actinobacteria	undef	undef	undef
K02040	phosphate transport system substrate-binding protein	1.89965e-07	1.61272e-07	1.99609e-07	1.54284e-07	1.00196e-07	8.09072e-08	9.42417e-08	2.54632e-07	1.7095e-08	0	2.11108e-08	Bacteria	Alphaproteobacteria	Alphaproteobacteria	undef	undef	Candidatus Pelagibacter
K02040	phosphate transport system substrate-binding protein	5.33966e-09	5.40634e-08	2.48453e-08	4.59693e-08	1.80017e-08	2.02723e-08	9.26181e-09	0	0	0	2.18782e-08	Bacteria	Alphaproteobacteria	Alphaproteobacteria	undef	undef	Candidatus Puniceispirillum
K02040	phosphate transport system substrate-binding protein	2.33305e-08	0	0	0	0	0	0	0	0	0	0	Bacteria	Alphaproteobacteria	Alphaproteobacteria	Rhodobacterales	Rhodobacteraceae	Octadecabacter
K02040	phosphate transport system substrate-binding protein	4.06262e-09	0	0	0	0	0	0	0	1.08157e-08	0	0	Bacteria	Alphaproteobacteria	Alphaproteobacteria	Rhodobacterales	Rhodobacteraceae	Roseibium
K02040	phosphate transport system substrate-binding protein	4.74246e-09	0	0	0	0	4.31945e-09	1.31589e-08	0	9.54236e-08	3.27427e-08	0	Bacteria	Alphaproteobacteria	Alphaproteobacteria	Rhodobacterales	Rhodobacteraceae	Roseovarius
K02040	phosphate transport system substrate-binding protein	0	0	0	0	0	1.1486e-07	1.07576e-07	0	1.6008e-07	8.54959e-08	1.73543e-08	Bacteria	Alphaproteobacteria	Alphaproteobacteria	Sphingomonadales	Sphingomonadaceae	Sphingopyxis
K02040	phosphate transport system substrate-binding protein	0	0	0	0	0	0	0	0	9.32453e-09	0	0	Bacteria	Alphaproteobacteria	Alphaproteobacteria	Rhodospirillales	Rhodospirillaceae	Thalassospira
K02040	phosphate transport system substrate-binding protein	0.000107813	0.000124183	0.000135571	0.000127463	8.87563e-05	9.1768e-05	0.000101077	0.000145984	6.66e-05	3.58013e-05	3.65474e-05	Bacteria	Alphaproteobacteria	Alphaproteobacteria	Sphingomonadales	Sphingomonadaceae	undef
K02040	phosphate transport system substrate-binding protein	0.000107813	0.000124183	0.000135571	0.000127463	8.87563e-05	9.1768e-05	0.000101077	0.000145984	6.66e-05	3.58013e-05	3.65474e-05	Bacteria	Alphaproteobacteria	Alphaproteobacteria	undef	undef	undef
K02040	phosphate transport system substrate-binding protein	0.000107813	0.000124183	0.000135571	0.000127463	8.87563e-05	9.1768e-05	0.000101077	0.000145984	6.66e-05	3.58013e-05	3.65474e-05	Bacteria	Alphaproteobacteria	Alphaproteobacteria	Rhodobacterales	Rhodobacteraceae	undef
K02040	phosphate transport system substrate-binding protein	0.000107813	0.000124183	0.000135571	0.000127463	8.87563e-05	9.1768e-05	0.000101077	0.000145984	6.66e-05	3.58013e-05	3.65474e-05	Bacteria	Alphaproteobacteria	Alphaproteobacteria	Rhodobacterales	undef	undef
K02040	phosphate transport system substrate-binding protein	0.000107813	0.000124183	0.000135571	0.000127463	8.87563e-05	9.1768e-05	0.000101077	0.000145984	6.66e-05	3.58013e-05	3.65474e-05	Bacteria	Alphaproteobacteria	Alphaproteobacteria	Rhodospirillales	Rhodospirillaceae	undef
K02040	phosphate transport system substrate-binding protein	2.36303e-07	1.12251e-07	1.77318e-07	1.22227e-07	1.63883e-07	8.87145e-08	4.98827e-08	1.13566e-07	1.38659e-08	2.52882e-08	2.09948e-08	Bacteria	Bacteroidetes	Flavobacteriia	Flavobacteriales	Flavobacteriaceae	Maribacter
K02040	phosphate transport system substrate-binding protein	1.88048e-06	2.45839e-06	1.70503e-06	1.53874e-06	7.54554e-07	5.71269e-07	2.17304e-07	8.86073e-07	1.60041e-07	1.66431e-07	1.74114e-07	Bacteria	Bacteroidetes	undef	undef	undef	undef
K02040	phosphate transport system substrate-binding protein	7.00155e-08	0	0	0	6.90816e-08	0	0	0	3.56404e-08	0	0	Bacteria	Betaproteobacteria	Betaproteobacteria	undef	undef	Candidatus Accumulibacter
K02040	phosphate transport system substrate-binding protein	0	0	0	0	1.33534e-08	6.73768e-08	1.20453e-08	1.99648e-08	2.92724e-08	0	8.85217e-09	Bacteria	Betaproteobacteria	Betaproteobacteria	Burkholderiales	Burkholderiaceae	Limnobacter
K02040	phosphate transport system substrate-binding protein	0	0	0	0	0	0	0	0	4.90464e-09	0	0	Bacteria	Betaproteobacteria	Betaproteobacteria	Burkholderiales	Burkholderiaceae	Ralstonia
K02040	phosphate transport system substrate-binding protein	5.33717e-07	5.05066e-07	6.51571e-07	5.25364e-07	6.27947e-07	3.45461e-07	2.633e-07	4.1185e-07	1.16267e-07	6.42781e-08	1.05015e-07	Bacteria	Chlorobi	Chlorobia	Chlorobiales	Chlorobiaceae	Chlorobium
K02040	phosphate transport system substrate-binding protein	5.57303e-07	4.39639e-07	3.43005e-07	7.46495e-07	2.54949e-06	3.04576e-07	6.80459e-09	0	0	1.21259e-07	7.24062e-08	Bacteria	Chlorobi	Chlorobia	Chlorobiales	Chlorobiaceae	Chloroherpeton
K02040	phosphate transport system substrate-binding protein	6.60695e-07	1.78086e-07	2.13773e-07	1.10929e-06	5.20965e-07	7.22014e-07	5.80437e-08	1.09205e-07	4.91366e-08	6.82764e-07	3.59905e-07	Bacteria	Chlorobi	Chlorobia	Chlorobiales	Chlorobiaceae	undef
K02040	phosphate transport system substrate-binding protein	2.51012e-08	0	0	0	0	0	0	0	0	0	0	Bacteria	Cyanobacteria	undef	Chroococcales	undef	Dactylococcopsis
K02040	phosphate transport system substrate-binding protein	2.2509e-07	0	1.75744e-07	9.49131e-08	3.30385e-07	0	8.65084e-08	2.62621e-07	0	0	0	Bacteria	Cyanobacteria	undef	Pleurocapsales	undef	Pleurocapsa
K02040	phosphate transport system substrate-binding protein	0.00010301	0.000147574	0.000163366	0.000142891	0.000155095	0.000160045	0.000150964	0.000169466	0.000150327	0.000126558	9.90502e-05	Bacteria	Cyanobacteria	undef	Prochlorales	Prochlorococcaceae	Prochlorococcus
K02040	phosphate transport system substrate-binding protein	0.000132589	9.01888e-06	6.66807e-06	8.65508e-06	3.00895e-06	1.024e-05	4.41729e-06	3.73671e-06	1.73212e-05	3.77927e-05	9.16008e-06	Bacteria	Cyanobacteria	undef	Chroococcales	undef	Synechococcus
K02040	phosphate transport system substrate-binding protein	5.23575e-06	3.32081e-06	1.50867e-06	2.00892e-06	2.57231e-07	4.7153e-07	2.93181e-07	9.85263e-07	3.48552e-07	1.8264e-06	1.97062e-07	Bacteria	Cyanobacteria	undef	Oscillatoriales	undef	undef
K02040	phosphate transport system substrate-binding protein	5.23575e-06	3.32081e-06	1.50867e-06	2.00892e-06	2.57231e-07	4.7153e-07	2.93181e-07	9.85263e-07	3.48552e-07	1.8264e-06	1.97062e-07	Bacteria	Cyanobacteria	undef	undef	undef	undef
K02040	phosphate transport system substrate-binding protein	5.23575e-06	3.32081e-06	1.50867e-06	2.00892e-06	2.57231e-07	4.7153e-07	2.93181e-07	9.85263e-07	3.48552e-07	1.8264e-06	1.97062e-07	Bacteria	Cyanobacteria	undef	Chroococcales	undef	undef
K02040	phosphate transport system substrate-binding protein	1.84956e-08	0	0	3.24653e-08	1.93992e-08	0	0	0	0	0	0	Bacteria	Deltaproteobacteria	Deltaproteobacteria	Desulfovibrionales	Desulfovibrionaceae	Desulfovibrio
K02040	phosphate transport system substrate-binding protein	3.07735e-07	2.70154e-07	3.02676e-07	1.96495e-07	3.17657e-07	4.08271e-07	1.06587e-07	2.11997e-07	3.11123e-07	3.5182e-07	2.43386e-07	Bacteria	Firmicutes	Bacilli	Bacillales	undef	undef
K02040	phosphate transport system substrate-binding protein	3.07735e-07	2.70154e-07	3.02676e-07	1.96495e-07	3.17657e-07	4.08271e-07	1.06587e-07	2.11997e-07	3.11123e-07	3.5182e-07	2.43386e-07	Bacteria	Firmicutes	Clostridia	undef	undef	undef
K02040	phosphate transport system substrate-binding protein	0	0	0	0	0	0	1.89987e-08	9.42554e-09	2.91603e-08	1.38227e-07	0	Bacteria	Gammaproteobacteria	Gammaproteobacteria	Oceanospirillales	Alcanivoracaceae	Alcanivorax
K02040	phosphate transport system substrate-binding protein	9.03239e-08	0	0	0	0	0	0	0	0	0	4.62606e-09	Bacteria	Gammaproteobacteria	Gammaproteobacteria	Chromatiales	Chromatiaceae	Allochromatium
K02040	phosphate transport system substrate-binding protein	1.22935e-08	0	0	0	1.42793e-08	5.11221e-08	2.2806e-08	2.47543e-08	6.6877e-08	5.46664e-08	1.24135e-08	Bacteria	Gammaproteobacteria	Gammaproteobacteria	Alteromonadales	Alteromonadaceae	Alteromonas
K02040	phosphate transport system substrate-binding protein	1.0649e-08	2.26989e-08	2.38571e-08	0	4.4677e-08	4.62051e-08	5.45334e-08	1.57449e-08	1.01251e-08	0	0	Bacteria	Gammaproteobacteria	Gammaproteobacteria	Thiotrichales	Piscirickettsiaceae	Cycloclasticus
K02040	phosphate transport system substrate-binding protein	1.93184e-08	1.30789e-08	2.27932e-08	0	1.10325e-08	3.72211e-08	1.70061e-08	2.28281e-08	6.41404e-08	4.37095e-08	2.94224e-09	Bacteria	Gammaproteobacteria	Gammaproteobacteria	Alteromonadales	Alteromonadaceae	Marinobacter
K02040	phosphate transport system substrate-binding protein	0	0	0	0	0	0	0	0	0	0	2.83629e-09	Bacteria	Gammaproteobacteria	Gammaproteobacteria	Thiotrichales	Piscirickettsiaceae	Methylophaga
K02040	phosphate transport system substrate-binding protein	0	0	0	0	2.06572e-08	2.9431e-07	5.45134e-08	0	0	0	5.5346e-09	Bacteria	Gammaproteobacteria	Gammaproteobacteria	Oceanospirillales	Oceanospirillaceae	Thalassolituus
K02040	phosphate transport system substrate-binding protein	3.68178e-06	3.37659e-06	3.49115e-06	2.46797e-06	3.2127e-06	5.38368e-06	4.0149e-06	4.64684e-06	1.23867e-05	1.04005e-05	4.01191e-06	Bacteria	Gammaproteobacteria	Gammaproteobacteria	undef	undef	undef
K02040	phosphate transport system substrate-binding protein	3.68178e-06	3.37659e-06	3.49115e-06	2.46797e-06	3.2127e-06	5.38368e-06	4.0149e-06	4.64684e-06	1.23867e-05	1.04005e-05	4.01191e-06	Bacteria	Gammaproteobacteria	Gammaproteobacteria	Pseudomonadales	Pseudomonadaceae	undef
K02040	phosphate transport system substrate-binding protein	6.00036e-08	0	0	0	1.14696e-07	8.47414e-08	4.12243e-08	2.19013e-07	2.98119e-07	7.79902e-08	8.0649e-08	Bacteria	Gammaproteobacteria	Gammaproteobacteria	Vibrionales	Vibrionaceae	Vibrio
K02040	phosphate transport system substrate-binding protein	4.12328e-07	7.52904e-08	1.08822e-07	2.26957e-07	5.96217e-08	4.5352e-08	0	4.26324e-09	0	8.46589e-09	0	Bacteria	Lentisphaerae	Lentisphaeria	Lentisphaerales	Lentisphaeraceae	Lentisphaera
K02040	phosphate transport system substrate-binding protein	7.44078e-08	6.18421e-08	9.1266e-08	2.99726e-08	1.28358e-07	5.03535e-08	5.8425e-08	7.34945e-08	3.40153e-07	4.73012e-08	0	Bacteria	Planctomycetes	Planctomycetia	Planctomycetales	Planctomycetaceae	Planctomyces
K02040	phosphate transport system substrate-binding protein	1.16774e-08	0	0	0	0	0	0	0	0	0	0	Bacteria	Planctomycetes	Planctomycetia	Planctomycetales	Planctomycetaceae	Rhodopirellula
K02040	phosphate transport system substrate-binding protein	0	0	0	0	3.17456e-08	0	0	0	0	0	0	Bacteria	Planctomycetes	Planctomycetia	Planctomycetales	Planctomycetaceae	Singulisphaera
K02040	phosphate transport system substrate-binding protein	0	0	0	0	0	0	0	0	0	1.51454e-08	1.40904e-08	Bacteria	Tenericutes	Mollicutes	Acholeplasmatales	Acholeplasmataceae	Acholeplasma
K02040	phosphate transport system substrate-binding protein	0.000183502	0.000117638	0.000133398	0.000118108	8.38075e-05	8.68106e-05	8.06488e-05	0.000107977	7.02007e-05	6.40807e-05	5.60065e-05	Bacteria	undef	undef	undef	undef	undef
K02040	phosphate transport system substrate-binding protein	1.95868e-07	2.57377e-07	1.75976e-07	1.84639e-07	1.05183e-07	1.47167e-07	1.64199e-07	5.67134e-07	8.58808e-07	4.11881e-07	2.34015e-07	Bacteria	Verrucomicrobia	Opitutae	Puniceicoccales	Puniceicoccaceae	Coraliomargarita
K02040	phosphate transport system substrate-binding protein	1.44599e-06	1.07736e-06	8.83966e-07	9.41111e-07	4.21756e-07	7.31391e-07	5.36126e-07	9.70062e-07	5.94225e-07	1.03369e-06	4.42056e-07	Bacteria	Verrucomicrobia	Opitutae	undef	Opitutaceae	undef
K02040	phosphate transport system substrate-binding protein	1.44599e-06	1.07736e-06	8.83966e-07	9.41111e-07	4.21756e-07	7.31391e-07	5.36126e-07	9.70062e-07	5.94225e-07	1.03369e-06	4.42056e-07	Bacteria	Verrucomicrobia	Opitutae	undef	undef	undef
K02040	phosphate transport system substrate-binding protein	1.44599e-06	1.07736e-06	8.83966e-07	9.41111e-07	4.21756e-07	7.31391e-07	5.36126e-07	9.70062e-07	5.94225e-07	1.03369e-06	4.42056e-07	Bacteria	Verrucomicrobia	undef	undef	undef	undef
K02040	phosphate transport system substrate-binding protein	0	0	0	0	0	0	5.08946e-08	0	0	1.68854e-06	2.41949e-07	Bacteria	Verrucomicrobia	Verrucomicrobiae	Verrucomicrobiales	Verrucomicrobiaceae	Verrucomicrobium
K02549	O-succinylbenzoate synthase [EC:4.2.1.113]	1.22545e-06	1.57495e-06	6.24238e-07	7.00376e-07	8.78934e-07	1.30485e-06	1.0494e-06	1.27453e-06	1.78887e-06	4.09008e-06	1.1765e-06	Bacteria	Actinobacteria	Actinobacteria	Actinomycetales	Gordoniaceae	Gordonia
K02549	O-succinylbenzoate synthase [EC:4.2.1.113]	4.38947e-06	4.25585e-06	2.6043e-06	2.69946e-06	3.69869e-06	4.89718e-06	3.67139e-06	3.48201e-06	8.55642e-06	1.3343e-05	3.73521e-06	Bacteria	Actinobacteria	Actinobacteria	Actinomycetales	undef	undef
K02549	O-succinylbenzoate synthase [EC:4.2.1.113]	4.38947e-06	4.25585e-06	2.6043e-06	2.69946e-06	3.69869e-06	4.89718e-06	3.67139e-06	3.48201e-06	8.55642e-06	1.3343e-05	3.73521e-06	Bacteria	Actinobacteria	Actinobacteria	undef	undef	undef
K02549	O-succinylbenzoate synthase [EC:4.2.1.113]	8.7459e-07	6.32054e-07	5.16124e-07	5.51266e-07	6.97332e-07	5.2793e-07	4.25326e-07	9.75665e-07	1.23477e-06	8.82066e-07	2.10257e-07	Bacteria	Alphaproteobacteria	Alphaproteobacteria	Rhizobiales	Rhizobiaceae	Rhizobium
K02549	O-succinylbenzoate synthase [EC:4.2.1.113]	1.66595e-07	9.66533e-08	1.64566e-07	1.81229e-07	2.20188e-07	0	2.71587e-08	3.92698e-08	5.64214e-07	3.80086e-07	8.1262e-09	Bacteria	Bacteroidetes	undef	undef	undef	undef
K02549	O-succinylbenzoate synthase [EC:4.2.1.113]	1.66595e-07	9.66533e-08	1.64566e-07	1.81229e-07	2.20188e-07	0	2.71587e-08	3.92698e-08	5.64214e-07	3.80086e-07	8.1262e-09	Bacteria	Bacteroidetes	undef	Bacteroidetes Order II. Incertae sedis	Rhodothermaceae	undef
K02549	O-succinylbenzoate synthase [EC:4.2.1.113]	1.66595e-07	9.66533e-08	1.64566e-07	1.81229e-07	2.20188e-07	0	2.71587e-08	3.92698e-08	5.64214e-07	3.80086e-07	8.1262e-09	Bacteria	Bacteroidetes	Flavobacteriia	undef	undef	undef
K02549	O-succinylbenzoate synthase [EC:4.2.1.113]	0	7.13393e-08	6.27232e-08	5.96839e-08	5.07745e-08	3.4035e-08	6.21982e-08	6.39169e-08	1.67064e-08	0	2.74259e-08	Bacteria	Betaproteobacteria	Betaproteobacteria	Rhodocyclales	Rhodocyclaceae	Aromatoleum
K02549	O-succinylbenzoate synthase [EC:4.2.1.113]	3.42845e-08	3.13197e-08	3.20738e-08	4.81889e-08	0	1.41674e-08	0	0	0	0	1.60542e-08	Bacteria	Chlamydiae	Chlamydiia	Chlamydiales	Waddliaceae	Waddlia
K02549	O-succinylbenzoate synthase [EC:4.2.1.113]	8.60834e-07	1.10908e-06	1.41965e-06	1.67249e-06	1.20984e-06	4.60976e-07	2.64608e-07	1.93333e-07	1.55409e-07	5.24688e-07	6.04221e-07	Bacteria	Chlorobi	Chlorobia	Chlorobiales	Chlorobiaceae	Chlorobium
K02549	O-succinylbenzoate synthase [EC:4.2.1.113]	6.79065e-08	0	1.93091e-07	1.73713e-07	2.04515e-07	6.99772e-08	0	0	3.09917e-08	8.77263e-08	8.53251e-08	Bacteria	Chlorobi	Chlorobia	Chlorobiales	Chlorobiaceae	Pelodictyon
K02549	O-succinylbenzoate synthase [EC:4.2.1.113]	2.69875e-06	1.73473e-06	2.64278e-06	2.96604e-06	3.02947e-06	1.27534e-06	3.93749e-07	5.57185e-07	1.67426e-07	1.67047e-06	1.52436e-06	Bacteria	Chlorobi	Chlorobia	Chlorobiales	Chlorobiaceae	undef
K02549	O-succinylbenzoate synthase [EC:4.2.1.113]	2.2808e-07	1.66458e-07	6.92119e-08	2.12209e-07	3.56606e-08	2.76986e-07	1.52347e-07	3.86098e-07	7.92009e-08	3.90148e-07	1.4898e-07	Bacteria	Cyanobacteria	undef	Nostocales	Nostocaceae	Cylindrospermopsis
K02549	O-succinylbenzoate synthase [EC:4.2.1.113]	0	2.99925e-08	1.74588e-08	0	2.15048e-08	0	1.81303e-08	7.48948e-08	6.48591e-07	1.35505e-07	0	Bacteria	Cyanobacteria	undef	Oscillatoriales	undef	Microcoleus
K02549	O-succinylbenzoate synthase [EC:4.2.1.113]	4.87354e-05	0.000108873	0.000106212	9.82776e-05	0.000114944	9.91824e-05	0.000115617	0.000121335	4.2848e-05	4.1345e-05	8.50364e-05	Bacteria	Cyanobacteria	undef	Prochlorales	Prochlorococcaceae	Prochlorococcus
K02549	O-succinylbenzoate synthase [EC:4.2.1.113]	3.03928e-08	0	0	0	0	0	0	0	0	0	1.66038e-08	Bacteria	Cyanobacteria	undef	Nostocales	Rivulariaceae	Rivularia
K02549	O-succinylbenzoate synthase [EC:4.2.1.113]	1.60464e-07	1.32255e-07	1.79192e-07	1.47354e-07	1.21768e-07	1.7406e-07	1.25116e-07	3.21201e-07	1.78202e-07	3.97008e-07	4.06755e-07	Bacteria	Cyanobacteria	undef	Pleurocapsales	undef	Stanieria
K02549	O-succinylbenzoate synthase [EC:4.2.1.113]	0.000109364	6.77393e-06	4.01982e-06	5.76066e-06	1.56242e-06	7.13623e-06	2.83384e-06	2.59486e-06	1.19009e-05	3.12093e-05	9.05542e-06	Bacteria	Cyanobacteria	undef	Chroococcales	undef	Synechococcus
K02549	O-succinylbenzoate synthase [EC:4.2.1.113]	0	0	0	0	0	0	0	0	0	1.17671e-07	1.06254e-07	Bacteria	Cyanobacteria	undef	Nostocales	Nostocaceae	Trichormus
K02549	O-succinylbenzoate synthase [EC:4.2.1.113]	8.92126e-07	7.41685e-07	5.60924e-07	6.96812e-07	5.79345e-07	7.68086e-07	8.83072e-07	7.99121e-07	7.73694e-07	1.54072e-06	1.70789e-06	Bacteria	Cyanobacteria	undef	undef	undef	undef
K02549	O-succinylbenzoate synthase [EC:4.2.1.113]	8.92126e-07	7.41685e-07	5.60924e-07	6.96812e-07	5.79345e-07	7.68086e-07	8.83072e-07	7.99121e-07	7.73694e-07	1.54072e-06	1.70789e-06	Bacteria	Cyanobacteria	undef	Chroococcales	undef	undef
K02549	O-succinylbenzoate synthase [EC:4.2.1.113]	8.92126e-07	7.41685e-07	5.60924e-07	6.96812e-07	5.79345e-07	7.68086e-07	8.83072e-07	7.99121e-07	7.73694e-07	1.54072e-06	1.70789e-06	Bacteria	Cyanobacteria	undef	Nostocales	undef	undef
K02549	O-succinylbenzoate synthase [EC:4.2.1.113]	1.34673e-07	5.67917e-08	1.79666e-07	0	8.48475e-08	1.63953e-08	0	0	1.83443e-08	2.37377e-08	0	Bacteria	Deltaproteobacteria	Deltaproteobacteria	undef	undef	undef
K02549	O-succinylbenzoate synthase [EC:4.2.1.113]	0	0	0	0	7.90531e-09	0	0	0	0	0	0	Bacteria	Firmicutes	Bacilli	Bacillales	undef	undef
K02549	O-succinylbenzoate synthase [EC:4.2.1.113]	2.21801e-08	2.21616e-08	3.0101e-08	2.04589e-08	3.48956e-07	2.85706e-08	0	0	0	0	0	Bacteria	Gammaproteobacteria	Gammaproteobacteria	Pasteurellales	Pasteurellaceae	Haemophilus
K02549	O-succinylbenzoate synthase [EC:4.2.1.113]	1.87422e-08	0	0	0	0	1.16173e-08	3.18455e-08	3.4309e-08	1.23418e-06	6.91784e-08	2.0478e-08	Bacteria	Gammaproteobacteria	Gammaproteobacteria	Chromatiales	Ectothiorhodospiraceae	Thioalkalivibrio
K02549	O-succinylbenzoate synthase [EC:4.2.1.113]	2.02072e-08	0	0	3.10651e-08	1.3625e-07	1.23297e-08	0	0	0	0	2.06988e-08	Bacteria	Gammaproteobacteria	Gammaproteobacteria	undef	undef	undef
K02549	O-succinylbenzoate synthase [EC:4.2.1.113]	3.97562e-08	0	0	0	2.29767e-08	2.7723e-08	2.2517e-08	7.8613e-08	1.03785e-07	3.5018e-08	2.94759e-08	Bacteria	Gammaproteobacteria	Gammaproteobacteria	Vibrionales	Vibrionaceae	Vibrio
K02549	O-succinylbenzoate synthase [EC:4.2.1.113]	3.78236e-06	2.23368e-06	2.04875e-06	3.21782e-06	3.16951e-06	2.64337e-06	1.57803e-06	2.23798e-06	5.1571e-06	5.37452e-06	2.85927e-06	Bacteria	Planctomycetes	Planctomycetia	Planctomycetales	Planctomycetaceae	Planctomyces
K02549	O-succinylbenzoate synthase [EC:4.2.1.113]	1.18062e-05	7.6549e-06	6.24678e-06	7.90596e-06	7.06001e-06	6.95439e-06	4.81753e-06	6.68062e-06	8.52734e-06	1.52003e-05	1.08896e-05	Bacteria	undef	undef	undef	undef	undef
K02549	O-succinylbenzoate synthase [EC:4.2.1.113]	1.93348e-07	2.00493e-07	1.27881e-07	1.35424e-07	7.47429e-08	1.70626e-07	3.25384e-07	3.75144e-07	2.95221e-06	8.76588e-07	6.00756e-07	Bacteria	Verrucomicrobia	Opitutae	Puniceicoccales	Puniceicoccaceae	Coraliomargarita
K02549	O-succinylbenzoate synthase [EC:4.2.1.113]	0	0	0	0	0	0	0	4.14837e-09	0	0	0	Bacteria	Verrucomicrobia	Verrucomicrobiae	Verrucomicrobiales	undef	undef
K02549	O-succinylbenzoate synthase [EC:4.2.1.113]	4.89779e-09	7.65593e-08	5.06428e-08	0	8.65964e-08	6.02115e-08	2.75088e-08	0	0	1.72563e-08	0	Bacteria	Verrucomicrobia	Verrucomicrobiae	Verrucomicrobiales	Verrucomicrobiaceae	Verrucomicrobium
K02552	menaquinone-specific isochorismate synthase [EC:5.4.4.2]	0	0	0	0	0	0	0	0	0	1.77511e-08	5.50484e-09	Bacteria	Actinobacteria	Actinobacteria	Actinomycetales	Intrasporangiaceae	Intrasporangium
K02552	menaquinone-specific isochorismate synthase [EC:5.4.4.2]	3.4268e-06	3.2999e-06	2.09342e-06	2.51037e-06	3.48828e-06	3.42699e-06	2.04108e-06	2.16133e-06	4.31141e-06	7.07145e-06	2.31539e-06	Bacteria	Actinobacteria	Actinobacteria	undef	undef	undef
K02552	menaquinone-specific isochorismate synthase [EC:5.4.4.2]	3.4268e-06	3.2999e-06	2.09342e-06	2.51037e-06	3.48828e-06	3.42699e-06	2.04108e-06	2.16133e-06	4.31141e-06	7.07145e-06	2.31539e-06	Bacteria	Actinobacteria	Actinobacteria	Actinomycetales	undef	undef
K02552	menaquinone-specific isochorismate synthase [EC:5.4.4.2]	2.85545e-08	0	0	0	5.42835e-08	0	0	0	0	0	0	Bacteria	Chlamydiae	Chlamydiia	Chlamydiales	Simkaniaceae	Simkania
K02552	menaquinone-specific isochorismate synthase [EC:5.4.4.2]	1.33106e-06	4.64449e-07	4.00852e-07	2.72351e-07	2.802e-07	5.24895e-07	4.65105e-07	7.7525e-07	3.21798e-06	9.69546e-07	2.49119e-07	Bacteria	Chloroflexi	undef	undef	undef	undef
K02552	menaquinone-specific isochorismate synthase [EC:5.4.4.2]	4.30475e-08	0	0	2.9322e-08	0	0	0	0	0	0	0	Bacteria	Cyanobacteria	undef	Chroococcales	undef	Cyanobacterium
K02552	menaquinone-specific isochorismate synthase [EC:5.4.4.2]	4.59368e-09	0	1.78119e-08	4.51967e-08	6.19471e-08	0	0	0	0	0	0	Bacteria	Cyanobacteria	undef	Pleurocapsales	undef	Pleurocapsa
K02552	menaquinone-specific isochorismate synthase [EC:5.4.4.2]	4.91619e-05	0.000103531	0.000107053	0.000101683	0.000108512	9.24853e-05	0.000113797	0.000120011	4.52256e-05	4.40196e-05	7.98069e-05	Bacteria	Cyanobacteria	undef	Prochlorales	Prochlorococcaceae	Prochlorococcus
K02552	menaquinone-specific isochorismate synthase [EC:5.4.4.2]	0.000112124	7.12568e-06	4.40292e-06	5.69912e-06	1.75397e-06	8.08616e-06	3.10195e-06	2.62885e-06	1.15142e-05	3.46108e-05	9.93839e-06	Bacteria	Cyanobacteria	undef	Chroococcales	undef	Synechococcus
K02552	menaquinone-specific isochorismate synthase [EC:5.4.4.2]	1.08604e-06	1.13838e-07	7.98904e-08	1.03979e-07	2.78897e-07	6.18146e-08	2.16847e-08	0	5.69803e-08	9.20604e-07	6.56622e-08	Bacteria	Cyanobacteria	undef	Chroococcales	undef	undef
K02552	menaquinone-specific isochorismate synthase [EC:5.4.4.2]	1.08604e-06	1.13838e-07	7.98904e-08	1.03979e-07	2.78897e-07	6.18146e-08	2.16847e-08	0	5.69803e-08	9.20604e-07	6.56622e-08	Bacteria	Cyanobacteria	undef	undef	undef	undef
K02552	menaquinone-specific isochorismate synthase [EC:5.4.4.2]	3.15658e-08	0	0	2.13519e-08	1.15287e-07	1.17701e-08	3.91085e-09	1.94464e-09	0	8.10943e-09	2.5867e-08	Bacteria	Deltaproteobacteria	Deltaproteobacteria	Bdellovibrionales	Bacteriovoracaceae	Bacteriovorax
K02552	menaquinone-specific isochorismate synthase [EC:5.4.4.2]	0	0	0	2.18228e-08	0	0	0	0	0	0	0	Bacteria	Deltaproteobacteria	Deltaproteobacteria	Desulfobacterales	Desulfobacteraceae	Desulfatibacillum
K02552	menaquinone-specific isochorismate synthase [EC:5.4.4.2]	0	0	0	0	0	0	0	0	0	0	8.63531e-08	Bacteria	Deltaproteobacteria	Deltaproteobacteria	Myxococcales	Polyangiaceae	Sorangium
K02552	menaquinone-specific isochorismate synthase [EC:5.4.4.2]	2.52447e-06	1.53348e-06	3.12947e-06	3.03397e-06	3.09506e-06	1.18848e-06	4.19139e-07	4.33475e-07	1.91712e-07	1.43122e-06	1.35124e-06	Bacteria	Deltaproteobacteria	Deltaproteobacteria	undef	undef	undef
K02552	menaquinone-specific isochorismate synthase [EC:5.4.4.2]	0	0	0	0	6.52363e-09	0	0	0	0	0	0	Bacteria	Firmicutes	Bacilli	Bacillales	Bacillaceae	Bacillus
K02552	menaquinone-specific isochorismate synthase [EC:5.4.4.2]	1.19742e-07	1.88653e-08	3.98353e-08	6.2492e-08	0	1.12946e-08	7.22421e-09	1.2316e-08	0	2.4457e-08	8.07744e-08	Bacteria	Firmicutes	Bacilli	Bacillales	Staphylococcaceae	Staphylococcus
K02552	menaquinone-specific isochorismate synthase [EC:5.4.4.2]	5.24146e-08	1.04953e-07	6.56926e-08	9.37641e-08	7.42525e-08	1.41278e-07	1.22794e-07	1.65953e-07	1.93908e-07	1.30576e-07	4.68565e-08	Bacteria	Firmicutes	Clostridia	Clostridiales	Clostridiales Family XVII. Incertae Sedis	Thermaerobacter
K02552	menaquinone-specific isochorismate synthase [EC:5.4.4.2]	4.04924e-08	0	0	0	0	0	0	0	0	0	0	Bacteria	Firmicutes	Bacilli	Bacillales	Bacillaceae	undef
K02552	menaquinone-specific isochorismate synthase [EC:5.4.4.2]	5.11151e-09	0	0	0	0	0	0	0	0	0	0	Bacteria	Gammaproteobacteria	Gammaproteobacteria	Enterobacteriales	Enterobacteriaceae	Brenneria
K02552	menaquinone-specific isochorismate synthase [EC:5.4.4.2]	2.85767e-07	2.11274e-07	2.71523e-07	3.3689e-07	3.42547e-07	1.50801e-07	6.88965e-08	7.35917e-08	0	1.39082e-07	1.40646e-07	Bacteria	Gammaproteobacteria	Gammaproteobacteria	Chromatiales	Ectothiorhodospiraceae	Ectothiorhodospira
K02552	menaquinone-specific isochorismate synthase [EC:5.4.4.2]	2.1093e-07	0	8.82392e-08	0	0	5.41441e-08	5.26654e-08	6.18976e-08	2.18619e-07	1.94774e-07	6.68526e-08	Bacteria	Gammaproteobacteria	Gammaproteobacteria	Enterobacteriales	Enterobacteriaceae	Pectobacterium
K02552	menaquinone-specific isochorismate synthase [EC:5.4.4.2]	2.364e-06	1.9416e-06	1.73479e-06	1.94986e-06	1.66075e-06	2.57207e-06	2.29159e-06	2.37309e-06	2.74949e-06	7.35869e-06	4.62519e-06	Bacteria	Gammaproteobacteria	Gammaproteobacteria	undef	undef	undef
K02552	menaquinone-specific isochorismate synthase [EC:5.4.4.2]	1.89573e-07	1.62217e-07	1.85896e-07	6.90042e-08	1.44922e-08	9.83589e-08	2.16887e-07	4.35221e-07	7.5644e-07	3.47074e-07	1.38002e-07	Bacteria	Gammaproteobacteria	Gammaproteobacteria	Vibrionales	Vibrionaceae	Vibrio
K02552	menaquinone-specific isochorismate synthase [EC:5.4.4.2]	4.68741e-07	1.2377e-06	7.39243e-07	5.76107e-07	2.47154e-06	8.4016e-07	4.24617e-07	4.35188e-07	1.22342e-06	5.75692e-07	8.14617e-07	Bacteria	undef	undef	undef	undef	undef
K02552	menaquinone-specific isochorismate synthase [EC:5.4.4.2]	3.24417e-07	2.40153e-07	1.50775e-07	1.73058e-07	1.7277e-07	3.41899e-07	6.16867e-07	7.82011e-07	5.28675e-06	1.27684e-06	7.21926e-07	Bacteria	Verrucomicrobia	Opitutae	Puniceicoccales	Puniceicoccaceae	Coraliomargarita
K02552	menaquinone-specific isochorismate synthase [EC:5.4.4.2]	1.24395e-08	5.59772e-08	5.43078e-08	3.26376e-08	7.45558e-08	4.49784e-08	2.7399e-08	0	2.36551e-08	4.4235e-08	9.87686e-09	Bacteria	Verrucomicrobia	Verrucomicrobiae	Verrucomicrobiales	Verrucomicrobiaceae	undef
K02552	menaquinone-specific isochorismate synthase [EC:5.4.4.2]	1.24395e-08	5.59772e-08	5.43078e-08	3.26376e-08	7.45558e-08	4.49784e-08	2.7399e-08	0	2.36551e-08	4.4235e-08	9.87686e-09	Bacteria	Verrucomicrobia	undef	undef	undef	undef
K02552	menaquinone-specific isochorismate synthase [EC:5.4.4.2]	1.80213e-08	0	2.56217e-08	4.87603e-08	0	0	0	0	2.57022e-08	2.91015e-08	1.47678e-08	Bacteria	Verrucomicrobia	Verrucomicrobiae	Verrucomicrobiales	Verrucomicrobiaceae	Verrucomicrobium
K03088	RNA polymerase sigma-70 factor, ECF subfamily	0	0	0	0	9.88827e-09	0	0	0	0	0	0	Bacteria	Actinobacteria	Actinobacteria	Solirubrobacterales	Conexibacteraceae	Conexibacter
K03088	RNA polymerase sigma-70 factor, ECF subfamily	7.00643e-08	3.03359e-08	5.20706e-08	9.69407e-08	0	0	1.08508e-08	6.47455e-09	0	0	9.56917e-09	Bacteria	Actinobacteria	Actinobacteria	Actinomycetales	Corynebacteriaceae	Corynebacterium
K03088	RNA polymerase sigma-70 factor, ECF subfamily	0	0	0	0	0	3.33703e-08	6.56746e-08	2.076e-07	4.50905e-07	4.72465e-07	1.62893e-07	Bacteria	Actinobacteria	Actinobacteria	Actinomycetales	Kineosporiaceae	Kineococcus
K03088	RNA polymerase sigma-70 factor, ECF subfamily	6.54407e-08	0	0	0	0	0	7.78347e-09	0	5.37593e-08	2.18269e-07	8.29417e-08	Bacteria	Actinobacteria	Actinobacteria	Actinomycetales	Mycobacteriaceae	Mycobacterium
K03088	RNA polymerase sigma-70 factor, ECF subfamily	0	0	0	0	0	1.14925e-07	2.57638e-07	1.05669e-06	1.92023e-06	2.73094e-06	7.00317e-07	Bacteria	Actinobacteria	Actinobacteria	Actinomycetales	Nocardioidaceae	Nocardioides
K03088	RNA polymerase sigma-70 factor, ECF subfamily	5.2134e-08	3.92071e-08	7.18093e-08	1.72776e-07	0	0	0	5.72543e-09	0	0	0	Bacteria	Actinobacteria	Actinobacteria	Actinomycetales	Streptomycetaceae	Streptomyces
K03088	RNA polymerase sigma-70 factor, ECF subfamily	6.2796e-08	0	4.74494e-08	9.03003e-08	7.16543e-08	1.07415e-07	4.54838e-08	1.45221e-07	0	4.82207e-08	1.00279e-07	Bacteria	Actinobacteria	Actinobacteria	Actinomycetales	Streptosporangiaceae	Streptosporangium
K03088	RNA polymerase sigma-70 factor, ECF subfamily	1.12157e-05	1.01764e-05	6.67974e-06	7.3024e-06	1.01937e-05	1.04862e-05	7.37545e-06	8.3445e-06	1.91405e-05	2.3574e-05	7.3047e-06	Bacteria	Actinobacteria	Actinobacteria	Actinomycetales	Nocardioidaceae	undef
K03088	RNA polymerase sigma-70 factor, ECF subfamily	1.12157e-05	1.01764e-05	6.67974e-06	7.3024e-06	1.01937e-05	1.04862e-05	7.37545e-06	8.3445e-06	1.91405e-05	2.3574e-05	7.3047e-06	Bacteria	Actinobacteria	Actinobacteria	Actinomycetales	undef	undef
K03088	RNA polymerase sigma-70 factor, ECF subfamily	1.12157e-05	1.01764e-05	6.67974e-06	7.3024e-06	1.01937e-05	1.04862e-05	7.37545e-06	8.3445e-06	1.91405e-05	2.3574e-05	7.3047e-06	Bacteria	Actinobacteria	Actinobacteria	undef	undef	undef
K03088	RNA polymerase sigma-70 factor, ECF subfamily	1.12157e-05	1.01764e-05	6.67974e-06	7.3024e-06	1.01937e-05	1.04862e-05	7.37545e-06	8.3445e-06	1.91405e-05	2.3574e-05	7.3047e-06	Bacteria	Actinobacteria	Actinobacteria	Actinomycetales	Micromonosporaceae	undef
K03088	RNA polymerase sigma-70 factor, ECF subfamily	0	0	0	0	7.3015e-08	0	0	0	0	0	0	Bacteria	Alphaproteobacteria	Alphaproteobacteria	Rhizobiales	Bradyrhizobiaceae	Afipia
K03088	RNA polymerase sigma-70 factor, ECF subfamily	0	0	0	0	0	0	4.96699e-09	1.01506e-08	2.34992e-08	0	4.10655e-08	Bacteria	Alphaproteobacteria	Alphaproteobacteria	Caulobacterales	Caulobacteraceae	Asticcacaulis
K03088	RNA polymerase sigma-70 factor, ECF subfamily	1.04705e-08	0	0	0	5.41258e-08	0	2.71587e-08	0	0	0	0	Bacteria	Alphaproteobacteria	Alphaproteobacteria	Rhodospirillales	Rhodospirillaceae	Azospirillum
K03088	RNA polymerase sigma-70 factor, ECF subfamily	4.47664e-08	1.36772e-07	1.01834e-07	7.04724e-08	2.68306e-08	5.82713e-08	4.43707e-08	2.08863e-07	4.42668e-08	4.90698e-08	6.19558e-08	Bacteria	Alphaproteobacteria	Alphaproteobacteria	Rhizobiales	Bartonellaceae	Bartonella
K03088	RNA polymerase sigma-70 factor, ECF subfamily	0	0	0	0	0	0	5.02069e-09	2.41491e-08	5.94394e-08	0	0	Bacteria	Alphaproteobacteria	Alphaproteobacteria	Caulobacterales	Caulobacteraceae	Brevundimonas
K03088	RNA polymerase sigma-70 factor, ECF subfamily	1.99552e-06	1.22436e-06	2.2724e-06	2.69584e-06	2.44833e-06	9.57172e-07	3.48899e-07	4.03241e-07	1.65538e-07	1.20113e-06	1.08627e-06	Bacteria	Alphaproteobacteria	Alphaproteobacteria	Rhodospirillales	Rhodospirillaceae	Caenispirillum
K03088	RNA polymerase sigma-70 factor, ECF subfamily	2.36207e-08	0	1.75719e-08	0	7.00412e-08	2.58876e-07	4.08572e-07	3.08688e-07	2.4224e-06	1.13158e-06	1.47976e-07	Bacteria	Alphaproteobacteria	Alphaproteobacteria	Sphingomonadales	Sphingomonadaceae	Citromicrobium
K03088	RNA polymerase sigma-70 factor, ECF subfamily	1.36208e-08	0	0	0	1.46944e-08	0	1.35004e-08	0	0	0	0	Bacteria	Alphaproteobacteria	Alphaproteobacteria	Rhodobacterales	Rhodobacteraceae	Dinoroseobacter
K03088	RNA polymerase sigma-70 factor, ECF subfamily	5.87515e-07	2.38044e-07	2.15884e-07	2.50807e-07	2.19216e-07	9.41601e-07	9.50227e-07	8.56003e-07	4.81356e-06	2.62041e-06	4.10441e-07	Bacteria	Alphaproteobacteria	Alphaproteobacteria	Sphingomonadales	Erythrobacteraceae	Erythrobacter
K03088	RNA polymerase sigma-70 factor, ECF subfamily	5.89715e-08	0	0	0	0	4.4105e-08	1.37265e-08	6.1177e-08	1.66425e-07	4.33721e-08	2.26973e-08	Bacteria	Alphaproteobacteria	Alphaproteobacteria	Rhodobacterales	Hyphomonadaceae	Hirschia
K03088	RNA polymerase sigma-70 factor, ECF subfamily	0	0	0	0	0	0	0	0	2.8467e-08	0	0	Bacteria	Alphaproteobacteria	Alphaproteobacteria	Rhodobacterales	Hyphomonadaceae	Hyphomonas
K03088	RNA polymerase sigma-70 factor, ECF subfamily	0	0	0	0	0	0	4.59815e-09	0	0	0	0	Bacteria	Alphaproteobacteria	Alphaproteobacteria	Kordiimonadales	Kordiimonadaceae	Kordiimonas
K03088	RNA polymerase sigma-70 factor, ECF subfamily	0	0	0	0	0	0	0	0	3.53459e-08	0	0	Bacteria	Alphaproteobacteria	Alphaproteobacteria	Rhodobacterales	Hyphomonadaceae	Maricaulis
K03088	RNA polymerase sigma-70 factor, ECF subfamily	0	0	0	0	0	0	0	1.20903e-08	0	0	0	Bacteria	Alphaproteobacteria	Alphaproteobacteria	undef	undef	Micavibrio
K03088	RNA polymerase sigma-70 factor, ECF subfamily	7.89413e-08	5.42799e-08	0	2.50547e-08	4.12083e-08	9.11545e-08	0	3.26308e-08	0	3.5888e-08	2.78234e-08	Bacteria	Alphaproteobacteria	Alphaproteobacteria	Rhizobiales	Methylobacteriaceae	Microvirga
K03088	RNA polymerase sigma-70 factor, ECF subfamily	2.36644e-08	0	0	0	2.55297e-08	1.69419e-07	1.80019e-07	1.20711e-07	8.8426e-07	4.53011e-07	8.27395e-08	Bacteria	Alphaproteobacteria	Alphaproteobacteria	Sphingomonadales	Sphingomonadaceae	Novosphingobium
K03088	RNA polymerase sigma-70 factor, ECF subfamily	4.80621e-08	7.89828e-08	8.65148e-08	1.34068e-07	6.01772e-08	4.66765e-08	5.6867e-08	4.47713e-08	0	1.9653e-08	1.82839e-08	Bacteria	Alphaproteobacteria	Alphaproteobacteria	Caulobacterales	Caulobacteraceae	Phenylobacterium
K03088	RNA polymerase sigma-70 factor, ECF subfamily	1.43935e-07	1.07708e-07	9.18301e-08	1.02446e-07	5.23109e-08	2.65755e-07	1.06238e-07	6.641e-08	4.19299e-08	3.59662e-08	8.69981e-08	Bacteria	Alphaproteobacteria	Alphaproteobacteria	Rhizobiales	Phyllobacteriaceae	Phyllobacterium
K03088	RNA polymerase sigma-70 factor, ECF subfamily	6.24258e-07	1.17766e-06	1.22907e-06	1.14133e-06	1.22867e-06	1.31237e-06	1.63561e-06	1.453e-06	6.03584e-07	4.94972e-07	8.11091e-07	Bacteria	Alphaproteobacteria	Alphaproteobacteria	Rhodobacterales	Rhodobacteraceae	Pseudovibrio
K03088	RNA polymerase sigma-70 factor, ECF subfamily	7.69218e-07	0	1.31662e-07	0	1.69045e-07	3.849e-07	2.68446e-07	4.19251e-07	9.54475e-08	8.57381e-07	7.12452e-07	Bacteria	Alphaproteobacteria	Alphaproteobacteria	Rhizobiales	Rhizobiaceae	Rhizobium
K03088	RNA polymerase sigma-70 factor, ECF subfamily	2.79734e-08	7.70181e-08	6.99005e-08	8.48619e-08	2.36817e-07	1.8459e-07	1.47873e-07	3.95216e-07	2.34056e-07	2.46395e-08	3.31112e-08	Bacteria	Alphaproteobacteria	Alphaproteobacteria	Rhizobiales	Hyphomicrobiaceae	Rhodomicrobium
K03088	RNA polymerase sigma-70 factor, ECF subfamily	0	0	0	0	0	1.13689e-07	0	1.24578e-07	1.12549e-07	0	1.54932e-07	Bacteria	Alphaproteobacteria	Alphaproteobacteria	Rhizobiales	Bradyrhizobiaceae	Rhodopseudomonas
K03088	RNA polymerase sigma-70 factor, ECF subfamily	5.63452e-08	1.70673e-07	1.65583e-07	4.49336e-07	3.04806e-07	3.98457e-07	2.54499e-07	6.48516e-08	2.36851e-07	5.42177e-07	5.22875e-07	Bacteria	Alphaproteobacteria	Alphaproteobacteria	Rhodospirillales	Rhodospirillaceae	Rhodospirillum
K03088	RNA polymerase sigma-70 factor, ECF subfamily	8.93551e-09	0	0	0	0	1.44391e-08	1.01329e-08	0	1.82252e-08	0	0	Bacteria	Alphaproteobacteria	Alphaproteobacteria	Rhodobacterales	Rhodobacteraceae	Roseibium
K03088	RNA polymerase sigma-70 factor, ECF subfamily	6.65477e-08	0	1.53456e-08	9.63298e-08	5.48898e-08	1.21889e-07	9.41247e-08	4.95915e-08	2.34452e-07	4.22403e-07	2.82511e-07	Bacteria	Alphaproteobacteria	Alphaproteobacteria	Rhodobacterales	Rhodobacteraceae	Roseobacter
K03088	RNA polymerase sigma-70 factor, ECF subfamily	1.28295e-07	7.72843e-08	1.03818e-07	9.05549e-08	1.75517e-08	0	1.0781e-07	1.81442e-07	3.81862e-08	1.9653e-07	1.40177e-07	Bacteria	Alphaproteobacteria	Alphaproteobacteria	Rhodospirillales	Acetobacteraceae	Roseomonas
K03088	RNA polymerase sigma-70 factor, ECF subfamily	3.88128e-08	0	0	0	3.61063e-08	1.46278e-07	5.06371e-08	6.50811e-08	5.1681e-07	1.74001e-07	3.97023e-08	Bacteria	Alphaproteobacteria	Alphaproteobacteria	Rhodobacterales	Rhodobacteraceae	Roseovarius
K03088	RNA polymerase sigma-70 factor, ECF subfamily	0	0	0	0	0	9.58425e-08	1.5392e-07	9.50549e-08	5.75176e-07	3.20736e-07	5.26578e-08	Bacteria	Alphaproteobacteria	Alphaproteobacteria	Sphingomonadales	Sphingomonadaceae	Sphingomonas
K03088	RNA polymerase sigma-70 factor, ECF subfamily	1.20142e-08	0	2.23608e-08	0	8.01824e-08	2.27654e-07	2.27769e-07	8.00269e-08	6.67802e-07	3.33418e-07	7.79869e-08	Bacteria	Alphaproteobacteria	Alphaproteobacteria	Sphingomonadales	Sphingomonadaceae	Sphingopyxis
K03088	RNA polymerase sigma-70 factor, ECF subfamily	1.68199e-08	0	0	0	0	0	2.72184e-08	2.19929e-08	2.02729e-07	6.93507e-08	7.49196e-09	Bacteria	Alphaproteobacteria	Alphaproteobacteria	Rhodospirillales	Rhodospirillaceae	Thalassospira
K03088	RNA polymerase sigma-70 factor, ECF subfamily	3.52899e-07	2.33885e-07	1.53317e-07	8.16974e-08	2.66608e-08	7.07698e-08	2.49843e-07	3.80004e-07	1.25531e-06	5.08489e-07	1.55529e-07	Bacteria	Alphaproteobacteria	Alphaproteobacteria	Rhodospirillales	Rhodospirillaceae	Tistrella
K03088	RNA polymerase sigma-70 factor, ECF subfamily	4.13825e-05	3.26043e-05	3.21004e-05	3.52378e-05	2.69438e-05	3.87812e-05	4.30687e-05	4.49493e-05	7.57408e-05	7.53555e-05	5.29595e-05	Bacteria	Alphaproteobacteria	Alphaproteobacteria	undef	undef	undef
K03088	RNA polymerase sigma-70 factor, ECF subfamily	4.13825e-05	3.26043e-05	3.21004e-05	3.52378e-05	2.69438e-05	3.87812e-05	4.30687e-05	4.49493e-05	7.57408e-05	7.53555e-05	5.29595e-05	Bacteria	Alphaproteobacteria	Alphaproteobacteria	Rhodobacterales	Rhodobacteraceae	undef
K03088	RNA polymerase sigma-70 factor, ECF subfamily	4.13825e-05	3.26043e-05	3.21004e-05	3.52378e-05	2.69438e-05	3.87812e-05	4.30687e-05	4.49493e-05	7.57408e-05	7.53555e-05	5.29595e-05	Bacteria	Alphaproteobacteria	Alphaproteobacteria	Sphingomonadales	undef	undef
K03088	RNA polymerase sigma-70 factor, ECF subfamily	4.13825e-05	3.26043e-05	3.21004e-05	3.52378e-05	2.69438e-05	3.87812e-05	4.30687e-05	4.49493e-05	7.57408e-05	7.53555e-05	5.29595e-05	Bacteria	Alphaproteobacteria	Alphaproteobacteria	Rhodospirillales	Rhodospirillaceae	undef
K03088	RNA polymerase sigma-70 factor, ECF subfamily	4.13825e-05	3.26043e-05	3.21004e-05	3.52378e-05	2.69438e-05	3.87812e-05	4.30687e-05	4.49493e-05	7.57408e-05	7.53555e-05	5.29595e-05	Bacteria	Alphaproteobacteria	Alphaproteobacteria	Rhizobiales	undef	undef
K03088	RNA polymerase sigma-70 factor, ECF subfamily	4.13825e-05	3.26043e-05	3.21004e-05	3.52378e-05	2.69438e-05	3.87812e-05	4.30687e-05	4.49493e-05	7.57408e-05	7.53555e-05	5.29595e-05	Bacteria	Alphaproteobacteria	Alphaproteobacteria	Caulobacterales	Caulobacteraceae	undef
K03088	RNA polymerase sigma-70 factor, ECF subfamily	4.13825e-05	3.26043e-05	3.21004e-05	3.52378e-05	2.69438e-05	3.87812e-05	4.30687e-05	4.49493e-05	7.57408e-05	7.53555e-05	5.29595e-05	Bacteria	Alphaproteobacteria	Alphaproteobacteria	Sphingomonadales	Sphingomonadaceae	undef
K03088	RNA polymerase sigma-70 factor, ECF subfamily	4.13825e-05	3.26043e-05	3.21004e-05	3.52378e-05	2.69438e-05	3.87812e-05	4.30687e-05	4.49493e-05	7.57408e-05	7.53555e-05	5.29595e-05	Bacteria	Alphaproteobacteria	Alphaproteobacteria	Rhizobiales	Beijerinckiaceae	undef
K03088	RNA polymerase sigma-70 factor, ECF subfamily	2.22756e-07	1.35077e-07	1.19135e-07	1.77601e-07	8.63197e-08	1.70807e-07	1.21813e-07	2.46068e-07	1.62135e-07	4.69094e-07	3.94454e-07	Bacteria	Aquificae	Aquificae	Aquificales	Aquificaceae	Hydrogenobacter
K03088	RNA polymerase sigma-70 factor, ECF subfamily	2.27946e-08	0	6.28518e-08	2.74112e-08	2.27697e-08	4.39572e-08	7.09325e-08	4.99299e-08	4.04567e-08	2.67705e-08	2.49057e-08	Bacteria	Bacteroidetes	Cytophagia	Cytophagales	Cyclobacteriaceae	Algoriphagus
K03088	RNA polymerase sigma-70 factor, ECF subfamily	1.62371e-08	0	0	6.39019e-08	2.50242e-08	9.30963e-08	3.44861e-08	6.63054e-08	0	0	1.4953e-07	Bacteria	Bacteroidetes	Bacteroidia	Bacteroidales	Marinilabiliaceae	Anaerophaga
K03088	RNA polymerase sigma-70 factor, ECF subfamily	1.17845e-07	1.0091e-07	9.53904e-08	2.29309e-07	7.42081e-08	2.42277e-07	1.01064e-07	2.15371e-08	0	1.4256e-07	3.55447e-07	Bacteria	Bacteroidetes	Bacteroidia	Bacteroidales	Bacteroidaceae	Bacteroides
K03088	RNA polymerase sigma-70 factor, ECF subfamily	9.57263e-08	1.85252e-07	2.42241e-07	1.09055e-07	2.01561e-07	1.99477e-07	1.47314e-07	2.45824e-07	7.47299e-08	1.36091e-07	3.19281e-07	Bacteria	Bacteroidetes	Flavobacteriia	Flavobacteriales	Flavobacteriaceae	Bizionia
K03088	RNA polymerase sigma-70 factor, ECF subfamily	3.34487e-07	0	4.2129e-08	5.34501e-08	3.05247e-08	5.89282e-08	9.42288e-08	0	1.00723e-07	3.5888e-07	2.22587e-07	Bacteria	Bacteroidetes	Cytophagia	Cytophagales	Flammeovirgaceae	Cesiribacter
K03088	RNA polymerase sigma-70 factor, ECF subfamily	1.31781e-07	1.09238e-07	1.05981e-07	5.04226e-08	1.00922e-07	6.88263e-08	1.93506e-08	1.20274e-07	1.00239e-07	4.61435e-07	1.30654e-07	Bacteria	Bacteroidetes	Cytophagia	Cytophagales	Cyclobacteriaceae	Cyclobacterium
K03088	RNA polymerase sigma-70 factor, ECF subfamily	1.24366e-07	2.82868e-07	3.40547e-07	4.01986e-07	5.68824e-07	3.60596e-07	2.55233e-07	2.36168e-07	8.2501e-08	1.1582e-07	2.07757e-07	Bacteria	Bacteroidetes	Cytophagia	Cytophagales	Cytophagaceae	Dyadobacter
K03088	RNA polymerase sigma-70 factor, ECF subfamily	1.14282e-08	0	0	2.69858e-08	0	7.43789e-09	0	0	0	0	0	Bacteria	Bacteroidetes	Bacteroidia	Bacteroidales	Porphyromonadaceae	Dysgonomonas
K03088	RNA polymerase sigma-70 factor, ECF subfamily	0	8.73224e-08	0	2.26725e-08	2.07167e-08	0	0	0	0	0	0	Bacteria	Bacteroidetes	Cytophagia	Cytophagales	Cytophagaceae	Emticicia
K03088	RNA polymerase sigma-70 factor, ECF subfamily	0	0	0	0	2.77809e-08	7.83506e-08	8.0265e-08	2.74214e-08	0	0	0	Bacteria	Bacteroidetes	Flavobacteriia	Flavobacteriales	Flavobacteriaceae	Flavobacterium
K03088	RNA polymerase sigma-70 factor, ECF subfamily	3.79287e-06	8.7376e-07	6.65778e-07	7.96588e-07	8.2401e-07	1.08754e-06	1.53059e-06	9.10285e-07	2.13494e-06	3.16729e-06	2.60214e-06	Bacteria	Bacteroidetes	Flavobacteriia	Flavobacteriales	Cryomorphaceae	Fluviicola
K03088	RNA polymerase sigma-70 factor, ECF subfamily	4.25959e-08	1.13494e-07	0	0	1.72326e-07	3.85042e-08	3.51828e-08	0	0	0	0	Bacteria	Bacteroidetes	Cytophagia	Cytophagales	Flammeovirgaceae	Fulvivirga
K03088	RNA polymerase sigma-70 factor, ECF subfamily	0	0	0	0	1.79798e-08	0	0	1.12647e-08	0	0	0	Bacteria	Bacteroidetes	Flavobacteriia	Flavobacteriales	Flavobacteriaceae	Gillisia
K03088	RNA polymerase sigma-70 factor, ECF subfamily	2.08145e-07	4.81263e-07	4.41502e-07	2.60361e-07	4.29616e-07	4.12542e-07	5.0982e-07	8.26767e-07	1.18654e-06	2.81111e-07	1.46389e-07	Bacteria	Bacteroidetes	Sphingobacteriia	Sphingobacteriales	Saprospiraceae	Haliscomenobacter
K03088	RNA polymerase sigma-70 factor, ECF subfamily	3.99337e-08	0	1.59659e-07	1.25729e-07	1.57965e-07	1.35727e-07	1.0291e-07	0	0	1.5633e-08	1.31923e-07	Bacteria	Bacteroidetes	Flavobacteriia	Flavobacteriales	Flavobacteriaceae	Joostella
K03088	RNA polymerase sigma-70 factor, ECF subfamily	2.27507e-07	2.97316e-07	4.59279e-07	4.98314e-07	4.33415e-07	3.9074e-07	1.15432e-07	1.81537e-07	6.48944e-08	1.01786e-07	1.89392e-07	Bacteria	Bacteroidetes	Flavobacteriia	Flavobacteriales	Flavobacteriaceae	Kordia
K03088	RNA polymerase sigma-70 factor, ECF subfamily	0	0	0	0	0	0	0	5.33932e-09	0	0	0	Bacteria	Bacteroidetes	Flavobacteriia	Flavobacteriales	Flavobacteriaceae	Maribacter
K03088	RNA polymerase sigma-70 factor, ECF subfamily	0	0	0	1.71804e-08	0	0	0	0	0	0	0	Bacteria	Bacteroidetes	Bacteroidia	Bacteroidales	Marinilabiliaceae	Marinilabilia
K03088	RNA polymerase sigma-70 factor, ECF subfamily	0	0	6.43933e-08	0	6.13198e-08	8.3637e-08	5.87865e-08	4.67698e-08	0	1.7414e-08	4.53627e-08	Bacteria	Bacteroidetes	Cytophagia	Cytophagales	Flammeovirgaceae	Marivirga
K03088	RNA polymerase sigma-70 factor, ECF subfamily	0	0	0	0	0	0	0	0	1.62002e-08	0	0	Bacteria	Bacteroidetes	Flavobacteriia	Flavobacteriales	Flavobacteriaceae	Mesoflavibacter
K03088	RNA polymerase sigma-70 factor, ECF subfamily	7.71966e-08	5.20821e-08	1.71085e-07	1.38585e-07	1.32006e-07	9.17043e-08	6.1314e-08	1.13338e-08	1.25632e-07	2.70078e-08	1.35054e-07	Bacteria	Bacteroidetes	Cytophagia	Cytophagales	Cytophagaceae	Microscilla
K03088	RNA polymerase sigma-70 factor, ECF subfamily	3.31287e-08	0	1.00934e-08	0	3.53343e-08	1.63077e-08	0	9.87917e-09	1.3922e-08	1.17708e-08	0	Bacteria	Bacteroidetes	Flavobacteriia	Flavobacteriales	Flavobacteriaceae	Muricauda
K03088	RNA polymerase sigma-70 factor, ECF subfamily	3.0849e-07	1.58187e-07	1.11341e-07	0	1.3082e-08	0	1.38459e-07	1.86462e-07	4.48272e-07	4.13567e-07	3.08442e-07	Bacteria	Bacteroidetes	Sphingobacteriia	Sphingobacteriales	undef	Niastella
K03088	RNA polymerase sigma-70 factor, ECF subfamily	1.36472e-08	2.66657e-08	3.05742e-08	3.13306e-08	3.06728e-08	0	0	6.72599e-09	0	1.86989e-08	2.4852e-08	Bacteria	Bacteroidetes	Flavobacteriia	Flavobacteriales	Flavobacteriaceae	Nonlabens
K03088	RNA polymerase sigma-70 factor, ECF subfamily	1.3444e-07	0	0	0	0	0	0	0	0	0	4.47802e-08	Bacteria	Bacteroidetes	Flavobacteriia	Flavobacteriales	Cryomorphaceae	Owenweeksia
K03088	RNA polymerase sigma-70 factor, ECF subfamily	1.01614e-07	3.48961e-07	4.02763e-07	2.94378e-07	5.27819e-07	1.59213e-07	3.02148e-07	2.67095e-07	8.37335e-08	1.52488e-07	2.46723e-07	Bacteria	Bacteroidetes	Bacteroidia	Bacteroidales	Porphyromonadaceae	Parabacteroides
K03088	RNA polymerase sigma-70 factor, ECF subfamily	1.28023e-07	3.21181e-07	3.6714e-07	2.83261e-07	3.79607e-07	2.34521e-07	5.46485e-07	5.91637e-07	6.40727e-07	9.57459e-08	1.0823e-07	Bacteria	Bacteroidetes	Sphingobacteriia	Sphingobacteriales	Sphingobacteriaceae	Pedobacter
K03088	RNA polymerase sigma-70 factor, ECF subfamily	2.33135e-07	0	0	0	0	0	9.06173e-09	0	0	3.22117e-08	7.49196e-08	Bacteria	Bacteroidetes	Bacteroidia	Bacteroidales	Porphyromonadaceae	Porphyromonas
K03088	RNA polymerase sigma-70 factor, ECF subfamily	0	0	0	0	0	1.4605e-08	0	7.96295e-09	0	0	0	Bacteria	Bacteroidetes	Bacteroidia	Bacteroidales	Prevotellaceae	Prevotella
K03088	RNA polymerase sigma-70 factor, ECF subfamily	7.02833e-08	3.34581e-07	3.48828e-07	0	2.78019e-07	2.03302e-07	3.66887e-07	2.21689e-07	8.01909e-08	0	1.79183e-07	Bacteria	Bacteroidetes	Flavobacteriia	Flavobacteriales	Flavobacteriaceae	Psychroflexus
K03088	RNA polymerase sigma-70 factor, ECF subfamily	8.49355e-08	0	1.15947e-07	3.12547e-08	8.00356e-08	6.60732e-08	0	5.08036e-08	1.55036e-07	1.15559e-07	0	Bacteria	Bacteroidetes	undef	Bacteroidetes Order II. Incertae sedis	Rhodothermaceae	Rhodothermus
K03088	RNA polymerase sigma-70 factor, ECF subfamily	0	0	0	0	1.68496e-08	0	2.92163e-08	4.28522e-08	4.2989e-07	2.77215e-07	1.18955e-07	Bacteria	Bacteroidetes	Sphingobacteriia	Sphingobacteriales	Saprospiraceae	Saprospira
K03088	RNA polymerase sigma-70 factor, ECF subfamily	0	0	0	0	0	0	0	0	0	0	3.8079e-08	Bacteria	Bacteroidetes	Sphingobacteriia	Sphingobacteriales	Sphingobacteriaceae	Solitalea
K03088	RNA polymerase sigma-70 factor, ECF subfamily	8.36705e-08	1.51596e-07	1.60052e-07	1.8111e-07	2.55753e-07	1.1345e-07	9.12241e-08	5.36077e-08	0	5.89589e-08	1.73697e-07	Bacteria	Bacteroidetes	Bacteroidia	Bacteroidales	Porphyromonadaceae	Tannerella
K03088	RNA polymerase sigma-70 factor, ECF subfamily	2.21403e-05	2.92152e-05	3.45334e-05	3.93389e-05	3.59829e-05	3.52145e-05	4.68574e-05	3.6911e-05	2.13871e-05	1.98137e-05	4.83436e-05	Bacteria	Bacteroidetes	undef	undef	undef	undef
K03088	RNA polymerase sigma-70 factor, ECF subfamily	2.21403e-05	2.92152e-05	3.45334e-05	3.93389e-05	3.59829e-05	3.52145e-05	4.68574e-05	3.6911e-05	2.13871e-05	1.98137e-05	4.83436e-05	Bacteria	Bacteroidetes	Cytophagia	Cytophagales	Cyclobacteriaceae	undef
K03088	RNA polymerase sigma-70 factor, ECF subfamily	2.21403e-05	2.92152e-05	3.45334e-05	3.93389e-05	3.59829e-05	3.52145e-05	4.68574e-05	3.6911e-05	2.13871e-05	1.98137e-05	4.83436e-05	Bacteria	Bacteroidetes	Flavobacteriia	Flavobacteriales	Flavobacteriaceae	undef
K03088	RNA polymerase sigma-70 factor, ECF subfamily	2.21403e-05	2.92152e-05	3.45334e-05	3.93389e-05	3.59829e-05	3.52145e-05	4.68574e-05	3.6911e-05	2.13871e-05	1.98137e-05	4.83436e-05	Bacteria	Bacteroidetes	Cytophagia	Cytophagales	undef	undef
K03088	RNA polymerase sigma-70 factor, ECF subfamily	2.21403e-05	2.92152e-05	3.45334e-05	3.93389e-05	3.59829e-05	3.52145e-05	4.68574e-05	3.6911e-05	2.13871e-05	1.98137e-05	4.83436e-05	Bacteria	Bacteroidetes	Flavobacteriia	Flavobacteriales	undef	undef
K03088	RNA polymerase sigma-70 factor, ECF subfamily	2.21403e-05	2.92152e-05	3.45334e-05	3.93389e-05	3.59829e-05	3.52145e-05	4.68574e-05	3.6911e-05	2.13871e-05	1.98137e-05	4.83436e-05	Bacteria	Bacteroidetes	Flavobacteriia	undef	undef	undef
K03088	RNA polymerase sigma-70 factor, ECF subfamily	2.21403e-05	2.92152e-05	3.45334e-05	3.93389e-05	3.59829e-05	3.52145e-05	4.68574e-05	3.6911e-05	2.13871e-05	1.98137e-05	4.83436e-05	Bacteria	Bacteroidetes	Sphingobacteriia	Sphingobacteriales	undef	undef
K03088	RNA polymerase sigma-70 factor, ECF subfamily	2.21403e-05	2.92152e-05	3.45334e-05	3.93389e-05	3.59829e-05	3.52145e-05	4.68574e-05	3.6911e-05	2.13871e-05	1.98137e-05	4.83436e-05	Bacteria	Bacteroidetes	Bacteroidia	Bacteroidales	undef	undef
K03088	RNA polymerase sigma-70 factor, ECF subfamily	2.21403e-05	2.92152e-05	3.45334e-05	3.93389e-05	3.59829e-05	3.52145e-05	4.68574e-05	3.6911e-05	2.13871e-05	1.98137e-05	4.83436e-05	Bacteria	Bacteroidetes	Sphingobacteriia	Sphingobacteriales	Sphingobacteriaceae	undef
K03088	RNA polymerase sigma-70 factor, ECF subfamily	2.21403e-05	2.92152e-05	3.45334e-05	3.93389e-05	3.59829e-05	3.52145e-05	4.68574e-05	3.6911e-05	2.13871e-05	1.98137e-05	4.83436e-05	Bacteria	Bacteroidetes	Cytophagia	Cytophagales	Cytophagaceae	undef
K03088	RNA polymerase sigma-70 factor, ECF subfamily	2.21403e-05	2.92152e-05	3.45334e-05	3.93389e-05	3.59829e-05	3.52145e-05	4.68574e-05	3.6911e-05	2.13871e-05	1.98137e-05	4.83436e-05	Bacteria	Bacteroidetes	Cytophagia	Cytophagales	Flammeovirgaceae	undef
K03088	RNA polymerase sigma-70 factor, ECF subfamily	1.03794e-07	0	0	0	3.73251e-08	0	2.35146e-08	0	0	5.2242e-08	4.86029e-08	Bacteria	Betaproteobacteria	Betaproteobacteria	Burkholderiales	Alcaligenaceae	Achromobacter
K03088	RNA polymerase sigma-70 factor, ECF subfamily	3.74088e-07	3.1815e-07	3.36012e-07	1.18969e-07	0	1.18866e-07	3.07112e-07	4.32054e-07	1.00454e-06	6.346e-07	2.97262e-07	Bacteria	Betaproteobacteria	Betaproteobacteria	Burkholderiales	Alcaligenaceae	Bordetella
K03088	RNA polymerase sigma-70 factor, ECF subfamily	2.6472e-08	0	0	0	0	0	0	0	0	0	4.91704e-08	Bacteria	Betaproteobacteria	Betaproteobacteria	Burkholderiales	Burkholderiaceae	Burkholderia
K03088	RNA polymerase sigma-70 factor, ECF subfamily	0	1.3173e-08	1.27801e-08	2.79797e-08	1.48925e-07	5.03959e-07	1.12356e-07	2.23182e-07	3.26767e-07	6.60044e-08	3.17001e-08	Bacteria	Betaproteobacteria	Betaproteobacteria	Burkholderiales	Burkholderiaceae	Limnobacter
K03088	RNA polymerase sigma-70 factor, ECF subfamily	9.1946e-07	5.32555e-07	4.88213e-07	5.3807e-07	3.10747e-07	5.11465e-07	3.69938e-07	2.88444e-07	1.35208e-06	7.96412e-07	6.43183e-07	Bacteria	Betaproteobacteria	Betaproteobacteria	undef	undef	undef
K03088	RNA polymerase sigma-70 factor, ECF subfamily	9.1946e-07	5.32555e-07	4.88213e-07	5.3807e-07	3.10747e-07	5.11465e-07	3.69938e-07	2.88444e-07	1.35208e-06	7.96412e-07	6.43183e-07	Bacteria	Betaproteobacteria	Betaproteobacteria	Burkholderiales	undef	undef
K03088	RNA polymerase sigma-70 factor, ECF subfamily	2.42735e-07	3.02322e-07	3.2359e-07	2.2899e-07	8.4622e-07	3.07557e-07	8.8453e-08	1.34309e-07	1.29336e-07	1.41311e-07	9.56614e-08	Bacteria	Chlorobi	Chlorobia	Chlorobiales	Chlorobiaceae	Chloroherpeton
K03088	RNA polymerase sigma-70 factor, ECF subfamily	2.26621e-07	0	0	0	0	0	0	0	0	0	1.00382e-07	Bacteria	Chloroflexi	Chloroflexia	Herpetosiphonales	Herpetosiphonaceae	Herpetosiphon
K03088	RNA polymerase sigma-70 factor, ECF subfamily	1.40286e-08	0	0	0	1.76568e-08	2.43476e-08	1.66855e-08	3.59525e-08	1.21647e-07	9.99736e-08	5.21147e-08	Bacteria	Chloroflexi	Chloroflexia	Chloroflexales	Roseiflexaceae	Roseiflexus
K03088	RNA polymerase sigma-70 factor, ECF subfamily	5.79396e-07	5.18169e-07	4.45412e-07	5.52712e-07	4.30299e-07	7.21395e-07	4.86885e-07	5.88488e-07	7.18557e-07	2.58304e-06	1.2513e-06	Bacteria	Chloroflexi	undef	undef	undef	undef
K03088	RNA polymerase sigma-70 factor, ECF subfamily	5.79396e-07	5.18169e-07	4.45412e-07	5.52712e-07	4.30299e-07	7.21395e-07	4.86885e-07	5.88488e-07	7.18557e-07	2.58304e-06	1.2513e-06	Bacteria	Chloroflexi	Thermomicrobia	Sphaerobacterales	Sphaerobacteraceae	undef
K03088	RNA polymerase sigma-70 factor, ECF subfamily	1.51242e-07	0	0	0	0	0	0	0	0	4.87592e-08	0	Bacteria	Cyanobacteria	undef	Chroococcales	undef	Cyanobium
K03088	RNA polymerase sigma-70 factor, ECF subfamily	1.2242e-06	0	0	0	0	0	1.34224e-08	0	0	1.36776e-07	5.32665e-08	Bacteria	Cyanobacteria	undef	Chroococcales	undef	Synechococcus
K03088	RNA polymerase sigma-70 factor, ECF subfamily	5.80028e-06	0	0	1.63038e-07	0	3.30287e-07	6.48622e-08	0	1.1282e-07	1.5328e-06	5.84327e-07	Bacteria	Cyanobacteria	undef	undef	undef	undef
K03088	RNA polymerase sigma-70 factor, ECF subfamily	5.80028e-06	0	0	1.63038e-07	0	3.30287e-07	6.48622e-08	0	1.1282e-07	1.5328e-06	5.84327e-07	Bacteria	Cyanobacteria	undef	Chroococcales	undef	undef
K03088	RNA polymerase sigma-70 factor, ECF subfamily	1.27335e-06	6.4276e-08	4.76793e-07	2.97581e-07	5.4859e-08	7.95632e-07	1.15155e-07	1.84925e-07	6.1471e-07	1.21038e-06	3.11164e-07	Bacteria	Deltaproteobacteria	Deltaproteobacteria	Myxococcales	Myxococcaceae	Anaeromyxobacter
K03088	RNA polymerase sigma-70 factor, ECF subfamily	4.42033e-08	4.08294e-08	2.43765e-08	1.73965e-08	5.71536e-08	9.58973e-09	3.79709e-08	2.32378e-08	2.65622e-07	8.65225e-08	2.25387e-08	Bacteria	Deltaproteobacteria	Deltaproteobacteria	Bdellovibrionales	Bacteriovoracaceae	Bacteriovorax
K03088	RNA polymerase sigma-70 factor, ECF subfamily	0	0	0	0	1.4314e-08	0	0	0	0	0	0	Bacteria	Deltaproteobacteria	Deltaproteobacteria	Desulfobacterales	Desulfobacteraceae	Desulfobacula
K03088	RNA polymerase sigma-70 factor, ECF subfamily	2.96551e-07	9.30209e-08	9.49967e-08	2.36588e-07	0	1.02149e-07	3.70172e-07	3.5022e-07	1.70078e-06	1.34873e-07	1.87928e-07	Bacteria	Deltaproteobacteria	Deltaproteobacteria	Desulfovibrionales	Desulfovibrionaceae	Desulfovibrio
K03088	RNA polymerase sigma-70 factor, ECF subfamily	2.56071e-07	2.17751e-07	2.92943e-07	4.63687e-07	4.65324e-08	7.68293e-08	1.91706e-07	1.69166e-07	0	2.23952e-08	1.19058e-07	Bacteria	Deltaproteobacteria	Deltaproteobacteria	Myxococcales	Kofleriaceae	Haliangium
K03088	RNA polymerase sigma-70 factor, ECF subfamily	1.64601e-07	8.11485e-08	1.05981e-07	9.50826e-08	7.10843e-08	1.36594e-07	6.67594e-08	2.0258e-07	4.23681e-07	2.06263e-07	7.48644e-08	Bacteria	Deltaproteobacteria	Deltaproteobacteria	Myxococcales	Nannocystaceae	Plesiocystis
K03088	RNA polymerase sigma-70 factor, ECF subfamily	2.19862e-07	1.57367e-07	2.06001e-07	1.57502e-07	2.24102e-07	2.19331e-07	8.66263e-08	1.57939e-07	8.17999e-08	1.80659e-07	3.39866e-07	Bacteria	Deltaproteobacteria	Deltaproteobacteria	Myxococcales	undef	undef
K03088	RNA polymerase sigma-70 factor, ECF subfamily	2.19862e-07	1.57367e-07	2.06001e-07	1.57502e-07	2.24102e-07	2.19331e-07	8.66263e-08	1.57939e-07	8.17999e-08	1.80659e-07	3.39866e-07	Bacteria	Deltaproteobacteria	Deltaproteobacteria	undef	undef	undef
K03088	RNA polymerase sigma-70 factor, ECF subfamily	1.2233e-06	5.2229e-07	6.75974e-07	1.07685e-06	8.80397e-07	4.99333e-07	4.40046e-07	4.64518e-07	2.50351e-07	2.95635e-07	1.18374e-06	Bacteria	Firmicutes	Bacilli	Bacillales	Bacillaceae	Bacillus
K03088	RNA polymerase sigma-70 factor, ECF subfamily	0	0	0	0	0	0	2.65379e-08	1.84741e-08	0	0	1.75526e-08	Bacteria	Firmicutes	Clostridia	Thermoanaerobacterales	Thermoanaerobacteraceae	Caldanaerobacter
K03088	RNA polymerase sigma-70 factor, ECF subfamily	2.503e-07	2.34077e-07	1.61845e-07	2.38024e-07	7.80768e-08	7.39675e-08	9.10615e-09	2.9243e-08	9.23663e-08	3.97795e-08	7.11042e-09	Bacteria	Firmicutes	Clostridia	Clostridiales	Clostridiaceae	Clostridium
K03088	RNA polymerase sigma-70 factor, ECF subfamily	0	0	0	0	1.32465e-08	0	0	0	2.06611e-08	0	0	Bacteria	Firmicutes	Clostridia	Clostridiales	Peptococcaceae	Desulfotomaculum
K03088	RNA polymerase sigma-70 factor, ECF subfamily	0	0	0	0	8.64083e-09	0	0	0	0	0	0	Bacteria	Firmicutes	Clostridia	Clostridiales	Syntrophomonadaceae	Dethiobacter
K03088	RNA polymerase sigma-70 factor, ECF subfamily	1.57216e-07	1.60618e-07	1.99693e-07	1.33115e-07	9.4797e-08	1.55833e-07	2.5981e-08	5.89056e-08	1.67951e-07	1.82716e-07	0	Bacteria	Firmicutes	Clostridia	Halanaerobiales	Halanaerobiaceae	Halothermothrix
K03088	RNA polymerase sigma-70 factor, ECF subfamily	8.71323e-06	2.08889e-05	1.73474e-05	1.97898e-05	1.86538e-05	2.03251e-05	2.52449e-05	2.33748e-05	2.03582e-05	1.32346e-05	1.51056e-05	Bacteria	Firmicutes	Clostridia	Natranaerobiales	Natranaerobiaceae	Natranaerobius
K03088	RNA polymerase sigma-70 factor, ECF subfamily	1.14282e-08	0	1.18167e-08	0	0	0	0	0	2.28186e-08	0	0	Bacteria	Firmicutes	Bacilli	Bacillales	Paenibacillaceae	Paenibacillus
K03088	RNA polymerase sigma-70 factor, ECF subfamily	4.93281e-08	0	0	3.63355e-08	1.03754e-08	0	0	0	0	0	1.1175e-08	Bacteria	Firmicutes	Clostridia	Clostridiales	Peptococcaceae	Pelotomaculum
K03088	RNA polymerase sigma-70 factor, ECF subfamily	3.94067e-07	0	0	0	0	0	0	0	0	2.28579e-07	4.01684e-07	Bacteria	Firmicutes	Clostridia	Clostridiales	Clostridiales Family XVII. Incertae Sedis	Sulfobacillus
K03088	RNA polymerase sigma-70 factor, ECF subfamily	5.45367e-07	0	0	0	0	0	1.01511e-08	0	0	8.72033e-08	6.99386e-08	Bacteria	Firmicutes	Clostridia	Clostridiales	Clostridiales Family XVII. Incertae Sedis	Thermaerobacter
K03088	RNA polymerase sigma-70 factor, ECF subfamily	1.14502e-06	7.94157e-07	7.33848e-07	7.62389e-07	1.05028e-06	1.11141e-06	5.64304e-07	5.38197e-07	4.74449e-07	6.89484e-07	1.30816e-06	Bacteria	Firmicutes	undef	undef	undef	undef
K03088	RNA polymerase sigma-70 factor, ECF subfamily	1.14502e-06	7.94157e-07	7.33848e-07	7.62389e-07	1.05028e-06	1.11141e-06	5.64304e-07	5.38197e-07	4.74449e-07	6.89484e-07	1.30816e-06	Bacteria	Firmicutes	Clostridia	Clostridiales	undef	undef
K03088	RNA polymerase sigma-70 factor, ECF subfamily	1.14502e-06	7.94157e-07	7.33848e-07	7.62389e-07	1.05028e-06	1.11141e-06	5.64304e-07	5.38197e-07	4.74449e-07	6.89484e-07	1.30816e-06	Bacteria	Firmicutes	Clostridia	Clostridiales	Lachnospiraceae	undef
K03088	RNA polymerase sigma-70 factor, ECF subfamily	2.00809e-07	4.66084e-07	4.29113e-07	3.09533e-07	3.55045e-07	8.56774e-07	7.78445e-07	9.14906e-07	1.02084e-06	7.12747e-07	8.11807e-07	Bacteria	Gammaproteobacteria	Gammaproteobacteria	Pseudomonadales	Moraxellaceae	Acinetobacter
K03088	RNA polymerase sigma-70 factor, ECF subfamily	0	0	0	0	0	0	4.76321e-09	4.73694e-09	4.24137e-08	4.1209e-08	0	Bacteria	Gammaproteobacteria	Gammaproteobacteria	Oceanospirillales	Alcanivoracaceae	Alcanivorax
K03088	RNA polymerase sigma-70 factor, ECF subfamily	1.80866e-07	0	0	1.14468e-07	2.51476e-07	5.33161e-07	2.48914e-07	5.76453e-08	4.82728e-07	4.61227e-07	7.25678e-08	Bacteria	Gammaproteobacteria	Gammaproteobacteria	Alteromonadales	Alteromonadaceae	Alteromonas
K03088	RNA polymerase sigma-70 factor, ECF subfamily	3.45968e-07	1.77104e-07	2.39425e-07	5.54816e-07	7.83703e-08	1.38884e-07	2.83508e-07	2.2824e-07	3.72981e-08	6.71857e-08	1.75611e-07	Bacteria	Gammaproteobacteria	Gammaproteobacteria	Oceanospirillales	Oceanospirillaceae	Bermanella
K03088	RNA polymerase sigma-70 factor, ECF subfamily	5.77649e-08	0	0	5.14516e-08	2.4447e-08	2.19918e-08	1.56293e-08	6.26272e-08	1.8127e-07	7.47347e-08	1.59985e-08	Bacteria	Gammaproteobacteria	Gammaproteobacteria	undef	undef	Congregibacter
K03088	RNA polymerase sigma-70 factor, ECF subfamily	1.9936e-08	2.74382e-08	1.8634e-08	5.35622e-08	7.44015e-08	1.62333e-07	9.34777e-08	3.40095e-08	1.17496e-08	0	4.09922e-08	Bacteria	Gammaproteobacteria	Gammaproteobacteria	Thiotrichales	Piscirickettsiaceae	Cycloclasticus
K03088	RNA polymerase sigma-70 factor, ECF subfamily	2.98336e-07	0	0	1.17889e-07	1.29193e-07	1.64257e-07	2.93735e-08	8.09125e-08	2.23715e-07	1.64519e-07	8.44144e-08	Bacteria	Gammaproteobacteria	Gammaproteobacteria	Alteromonadales	Alteromonadaceae	Glaciecola
K03088	RNA polymerase sigma-70 factor, ECF subfamily	0	0	0	7.71829e-08	3.02548e-08	0	5.13164e-08	2.04133e-08	0	0	6.50545e-08	Bacteria	Gammaproteobacteria	Gammaproteobacteria	Oceanospirillales	Alcanivoracaceae	Kangiella
K03088	RNA polymerase sigma-70 factor, ECF subfamily	6.05517e-08	0	9.40744e-09	8.93424e-09	3.92503e-08	7.05487e-08	6.66629e-08	4.21234e-08	2.10747e-07	6.23959e-08	2.19935e-08	Bacteria	Gammaproteobacteria	Gammaproteobacteria	Alteromonadales	Alteromonadaceae	Marinobacter
K03088	RNA polymerase sigma-70 factor, ECF subfamily	0	0	0	0	1.23394e-07	0	6.09836e-08	0	0	6.11425e-08	0	Bacteria	Gammaproteobacteria	Gammaproteobacteria	Alteromonadales	Alteromonadaceae	Marinobacterium
K03088	RNA polymerase sigma-70 factor, ECF subfamily	0	0	0	0	0	0	5.69832e-09	5.21782e-08	0	0	0	Bacteria	Gammaproteobacteria	Gammaproteobacteria	Alteromonadales	Pseudoalteromonadaceae	Pseudoalteromonas
K03088	RNA polymerase sigma-70 factor, ECF subfamily	1.66363e-08	0	0	0	1.13237e-08	8.19767e-08	1.24842e-08	0	0	0	0	Bacteria	Gammaproteobacteria	Gammaproteobacteria	Pseudomonadales	Pseudomonadaceae	Pseudomonas
K03088	RNA polymerase sigma-70 factor, ECF subfamily	3.64953e-07	3.68586e-07	4.12964e-07	4.61844e-07	3.98824e-07	5.494e-07	3.4057e-07	4.28862e-07	9.87749e-07	1.1949e-06	3.82744e-07	Bacteria	Gammaproteobacteria	Gammaproteobacteria	Chromatiales	Chromatiaceae	Rheinheimera
K03088	RNA polymerase sigma-70 factor, ECF subfamily	0	0	0	0	0	0	0	5.10333e-09	0	0	0	Bacteria	Gammaproteobacteria	Gammaproteobacteria	Alteromonadales	Shewanellaceae	Shewanella
K03088	RNA polymerase sigma-70 factor, ECF subfamily	1.75708e-07	1.56055e-07	1.51401e-07	1.07019e-07	9.02658e-08	1.95134e-07	7.04913e-08	8.65971e-08	1.67064e-07	1.17918e-07	8.68487e-08	Bacteria	Gammaproteobacteria	Gammaproteobacteria	undef	undef	Simiduia
K03088	RNA polymerase sigma-70 factor, ECF subfamily	0	0	0	0	7.39018e-09	3.91827e-07	4.48064e-08	0	0	0	5.33282e-09	Bacteria	Gammaproteobacteria	Gammaproteobacteria	Oceanospirillales	Oceanospirillaceae	Thalassolituus
K03088	RNA polymerase sigma-70 factor, ECF subfamily	3.52905e-05	3.31455e-05	3.46221e-05	3.64393e-05	3.83347e-05	4.68106e-05	4.86208e-05	5.73845e-05	5.32395e-05	4.3177e-05	4.63743e-05	Bacteria	Gammaproteobacteria	Gammaproteobacteria	undef	undef	undef
K03088	RNA polymerase sigma-70 factor, ECF subfamily	3.52905e-05	3.31455e-05	3.46221e-05	3.64393e-05	3.83347e-05	4.68106e-05	4.86208e-05	5.73845e-05	5.32395e-05	4.3177e-05	4.63743e-05	Bacteria	Gammaproteobacteria	Gammaproteobacteria	Alteromonadales	undef	undef
K03088	RNA polymerase sigma-70 factor, ECF subfamily	3.52905e-05	3.31455e-05	3.46221e-05	3.64393e-05	3.83347e-05	4.68106e-05	4.86208e-05	5.73845e-05	5.32395e-05	4.3177e-05	4.63743e-05	Bacteria	Gammaproteobacteria	Gammaproteobacteria	Alteromonadales	Alteromonadaceae	undef
K03088	RNA polymerase sigma-70 factor, ECF subfamily	3.52905e-05	3.31455e-05	3.46221e-05	3.64393e-05	3.83347e-05	4.68106e-05	4.86208e-05	5.73845e-05	5.32395e-05	4.3177e-05	4.63743e-05	Bacteria	Gammaproteobacteria	Gammaproteobacteria	Oceanospirillales	undef	undef
K03088	RNA polymerase sigma-70 factor, ECF subfamily	3.02467e-08	0	0	0	5.53775e-08	2.07608e-07	9.54672e-08	4.45186e-07	4.81162e-07	1.48339e-07	6.37054e-08	Bacteria	Gammaproteobacteria	Gammaproteobacteria	Vibrionales	Vibrionaceae	Vibrio
K03088	RNA polymerase sigma-70 factor, ECF subfamily	9.12798e-08	4.85107e-08	1.61001e-07	2.61389e-07	3.00219e-07	6.67993e-08	1.06502e-07	5.2783e-09	0	0	1.72987e-07	Bacteria	Ignavibacteriae	Ignavibacteria	Ignavibacteriales	Ignavibacteriaceae	Ignavibacterium
K03088	RNA polymerase sigma-70 factor, ECF subfamily	9.94938e-07	2.9854e-08	1.02119e-07	5.66773e-07	7.34218e-08	5.12125e-07	7.95355e-08	0	0	1.82048e-06	7.20733e-07	Bacteria	Lentisphaerae	Lentisphaeria	Lentisphaerales	Lentisphaeraceae	Lentisphaera
K03088	RNA polymerase sigma-70 factor, ECF subfamily	1.67051e-06	2.3219e-06	3.13904e-06	4.08351e-06	4.81087e-06	2.44372e-06	1.37874e-06	1.53166e-06	3.10349e-07	7.03137e-07	2.41594e-06	Bacteria	Marinimicrobia	undef	undef	undef	undef
K03088	RNA polymerase sigma-70 factor, ECF subfamily	9.3194e-07	6.63012e-07	3.72258e-07	8.3641e-07	9.30536e-07	3.59136e-07	2.65004e-07	3.28776e-07	5.13464e-07	1.32009e-06	7.83185e-07	Bacteria	Planctomycetes	Planctomycetia	Planctomycetales	Planctomycetaceae	Blastopirellula
K03088	RNA polymerase sigma-70 factor, ECF subfamily	6.21707e-08	0	0	0	0	0	0	0	0	0	0	Bacteria	Planctomycetes	Planctomycetia	Planctomycetales	Planctomycetaceae	Gemmata
K03088	RNA polymerase sigma-70 factor, ECF subfamily	1.81963e-08	0	0	0	0	0	0	0	0	0	7.45559e-09	Bacteria	Planctomycetes	Planctomycetia	Planctomycetales	Planctomycetaceae	Isosphaera
K03088	RNA polymerase sigma-70 factor, ECF subfamily	9.47612e-08	8.07813e-08	2.37492e-08	0	3.92332e-08	4.48461e-08	5.23603e-08	4.75435e-08	2.51659e-07	8.0924e-08	0	Bacteria	Planctomycetes	Planctomycetia	Planctomycetales	Planctomycetaceae	Pirellula
K03088	RNA polymerase sigma-70 factor, ECF subfamily	6.90437e-07	6.09012e-07	4.5846e-07	7.35478e-07	5.76217e-07	7.12582e-07	8.04394e-07	4.96854e-07	1.0224e-06	1.7921e-06	1.55356e-06	Bacteria	Planctomycetes	Planctomycetia	Planctomycetales	Planctomycetaceae	Planctomyces
K03088	RNA polymerase sigma-70 factor, ECF subfamily	2.76686e-06	1.32591e-06	9.34944e-07	1.54646e-06	1.16595e-06	1.95366e-06	1.20374e-06	9.46674e-07	1.70098e-06	5.81081e-06	2.35375e-06	Bacteria	Planctomycetes	Planctomycetia	Planctomycetales	Planctomycetaceae	Rhodopirellula
K03088	RNA polymerase sigma-70 factor, ECF subfamily	2.45174e-07	1.94524e-07	1.9999e-07	1.9834e-07	2.44284e-07	2.00938e-07	1.45804e-07	1.07407e-07	4.2431e-07	8.18248e-07	5.18187e-07	Bacteria	Planctomycetes	Planctomycetia	Planctomycetales	Planctomycetaceae	Singulisphaera
K03088	RNA polymerase sigma-70 factor, ECF subfamily	5.66406e-06	8.75539e-07	6.15192e-07	1.70668e-06	1.15409e-06	2.31205e-06	5.0454e-07	3.783e-07	2.55898e-06	4.63314e-06	2.09007e-06	Bacteria	Planctomycetes	Planctomycetia	Planctomycetales	Planctomycetaceae	undef
K03088	RNA polymerase sigma-70 factor, ECF subfamily	5.66406e-06	8.75539e-07	6.15192e-07	1.70668e-06	1.15409e-06	2.31205e-06	5.0454e-07	3.783e-07	2.55898e-06	4.63314e-06	2.09007e-06	Bacteria	Planctomycetes	undef	undef	undef	undef
K03088	RNA polymerase sigma-70 factor, ECF subfamily	2.42955e-07	3.75007e-07	3.84499e-07	3.05682e-07	4.79727e-07	2.43688e-07	2.20584e-07	2.9155e-07	4.56834e-07	4.308e-07	9.28522e-08	Bacteria	undef	undef	undef	undef	Caldithrix
K03088	RNA polymerase sigma-70 factor, ECF subfamily	3.94242e-05	3.42943e-05	3.46538e-05	4.37226e-05	4.39261e-05	3.88233e-05	4.14887e-05	3.99257e-05	3.17738e-05	3.95054e-05	5.11939e-05	Bacteria	undef	undef	undef	undef	undef
K03088	RNA polymerase sigma-70 factor, ECF subfamily	4.74763e-08	6.97451e-08	4.8719e-08	5.44967e-08	0	0	0	0	0	9.04168e-08	1.31318e-07	Bacteria	Verrucomicrobia	Verrucomicrobiae	Verrucomicrobiales	Verrucomicrobiaceae	Akkermansia
K03088	RNA polymerase sigma-70 factor, ECF subfamily	3.60006e-06	1.67852e-06	1.48414e-06	2.04941e-06	1.30606e-06	2.35322e-06	2.00319e-06	1.7669e-06	3.06683e-06	9.54952e-06	4.67251e-06	Bacteria	Verrucomicrobia	Spartobacteria	undef	undef	Chthoniobacter
K03088	RNA polymerase sigma-70 factor, ECF subfamily	2.60727e-06	1.31794e-06	1.08486e-06	1.80789e-06	1.21943e-06	1.94964e-06	2.08059e-06	2.26107e-06	1.13488e-05	6.20102e-06	3.64632e-06	Bacteria	Verrucomicrobia	Opitutae	Puniceicoccales	Puniceicoccaceae	Coraliomargarita
K03088	RNA polymerase sigma-70 factor, ECF subfamily	1.25881e-06	7.71684e-07	7.04304e-07	8.45647e-07	6.06443e-07	1.03282e-06	1.06245e-06	1.09357e-06	1.09652e-06	2.43442e-06	1.95593e-06	Bacteria	Verrucomicrobia	Opitutae	undef	Opitutaceae	Opitutus
K03088	RNA polymerase sigma-70 factor, ECF subfamily	3.42256e-06	1.64412e-06	1.25548e-06	2.77633e-06	4.01102e-06	1.23154e-06	5.05078e-07	5.11912e-07	6.00374e-07	1.61944e-06	1.00468e-06	Bacteria	Verrucomicrobia	Verrucomicrobiae	Verrucomicrobiales	Verrucomicrobia subdivision 3	Pedosphaera
K03088	RNA polymerase sigma-70 factor, ECF subfamily	4.29983e-06	2.3857e-06	1.94666e-06	3.63701e-06	3.55853e-06	2.90675e-06	2.25643e-06	1.8243e-06	1.69879e-06	4.9011e-06	4.55958e-06	Bacteria	Verrucomicrobia	Verrucomicrobiae	Verrucomicrobiales	Verrucomicrobiaceae	undef
K03088	RNA polymerase sigma-70 factor, ECF subfamily	4.29983e-06	2.3857e-06	1.94666e-06	3.63701e-06	3.55853e-06	2.90675e-06	2.25643e-06	1.8243e-06	1.69879e-06	4.9011e-06	4.55958e-06	Bacteria	Verrucomicrobia	undef	undef	undef	undef
K03088	RNA polymerase sigma-70 factor, ECF subfamily	4.29983e-06	2.3857e-06	1.94666e-06	3.63701e-06	3.55853e-06	2.90675e-06	2.25643e-06	1.8243e-06	1.69879e-06	4.9011e-06	4.55958e-06	Bacteria	Verrucomicrobia	Verrucomicrobiae	Verrucomicrobiales	undef	undef
K03088	RNA polymerase sigma-70 factor, ECF subfamily	5.72947e-07	5.88553e-07	3.4807e-07	9.36064e-07	1.16136e-06	5.12731e-07	4.14234e-08	0	2.92935e-08	8.41448e-07	2.85104e-07	Bacteria	Verrucomicrobia	Verrucomicrobiae	Verrucomicrobiales	Verrucomicrobiaceae	Verrucomicrobium
K03306	inorganic phosphate transporter, PiT family	0	0	0	0	0	0	4.22194e-08	1.14509e-07	4.7329e-07	4.91125e-07	0	Bacteria	Actinobacteria	Actinobacteria	Actinomycetales	Nocardioidaceae	undef
K03306	inorganic phosphate transporter, PiT family	3.1398e-08	3.60374e-08	3.24654e-08	3.56448e-08	5.64549e-08	2.0697e-07	8.37859e-08	1.4046e-07	1.05543e-06	3.85765e-07	8.18065e-08	Bacteria	Alphaproteobacteria	Alphaproteobacteria	Rhizobiales	Hyphomicrobiaceae	Pelagibacterium
K03306	inorganic phosphate transporter, PiT family	3.66775e-09	0	0	0	0	0	0	1.85482e-09	3.13859e-09	0	0	Bacteria	Alphaproteobacteria	Alphaproteobacteria	Rhodobacterales	Rhodobacteraceae	Roseibium
K03306	inorganic phosphate transporter, PiT family	0	0	0	0	0	0	8.46097e-09	0	4.43701e-08	0	0	Bacteria	Alphaproteobacteria	Alphaproteobacteria	Rhodobacterales	Rhodobacteraceae	Roseovarius
K03306	inorganic phosphate transporter, PiT family	0	0	0	0	0	0	0	0	2.48403e-08	0	0	Bacteria	Alphaproteobacteria	Alphaproteobacteria	Rhodobacterales	Rhodobacteraceae	Ruegeria
K03306	inorganic phosphate transporter, PiT family	0	0	0	0	0	6.76672e-08	6.32042e-08	0	1.15462e-07	5.37258e-08	0	Bacteria	Alphaproteobacteria	Alphaproteobacteria	Sphingomonadales	Sphingomonadaceae	Sphingopyxis
K03306	inorganic phosphate transporter, PiT family	1.28657e-05	1.92952e-05	1.78044e-05	2.1752e-05	1.95154e-05	2.64969e-05	2.71869e-05	2.45328e-05	6.12196e-05	7.00098e-05	4.31282e-05	Bacteria	Alphaproteobacteria	Alphaproteobacteria	Rhodobacterales	undef	undef
K03306	inorganic phosphate transporter, PiT family	1.28657e-05	1.92952e-05	1.78044e-05	2.1752e-05	1.95154e-05	2.64969e-05	2.71869e-05	2.45328e-05	6.12196e-05	7.00098e-05	4.31282e-05	Bacteria	Alphaproteobacteria	Alphaproteobacteria	Rhodobacterales	Rhodobacteraceae	undef
K03306	inorganic phosphate transporter, PiT family	1.28657e-05	1.92952e-05	1.78044e-05	2.1752e-05	1.95154e-05	2.64969e-05	2.71869e-05	2.45328e-05	6.12196e-05	7.00098e-05	4.31282e-05	Bacteria	Alphaproteobacteria	Alphaproteobacteria	undef	undef	undef
K03306	inorganic phosphate transporter, PiT family	1.28657e-05	1.92952e-05	1.78044e-05	2.1752e-05	1.95154e-05	2.64969e-05	2.71869e-05	2.45328e-05	6.12196e-05	7.00098e-05	4.31282e-05	Bacteria	Alphaproteobacteria	Alphaproteobacteria	Rhizobiales	undef	undef
K03306	inorganic phosphate transporter, PiT family	1.65372e-08	0	0	0	0	0	0	0	0	0	0	Bacteria	Bacteroidetes	Flavobacteriia	Flavobacteriales	undef	undef
K03306	inorganic phosphate transporter, PiT family	0	0	0	0	1.0921e-08	0	0	0	0	0	0	Bacteria	Chlamydiae	Chlamydiia	Chlamydiales	Parachlamydiaceae	Candidatus Protochlamydia
K03306	inorganic phosphate transporter, PiT family	3.95167e-08	4.2116e-08	1.94571e-08	0	1.37631e-07	2.65354e-08	0	0	0	0	0	Bacteria	Chlamydiae	Chlamydiia	Chlamydiales	Simkaniaceae	Simkania
K03306	inorganic phosphate transporter, PiT family	2.58133e-06	1.72907e-06	2.30056e-06	2.43408e-06	2.43858e-06	8.72179e-07	3.29705e-07	5.14313e-07	2.52664e-07	1.83837e-06	1.33336e-06	Bacteria	Cyanobacteria	undef	Oscillatoriales	undef	Arthrospira
K03306	inorganic phosphate transporter, PiT family	0	0	0	0	0	0	0	2.23657e-09	0	0	0	Bacteria	Deltaproteobacteria	Deltaproteobacteria	Desulfovibrionales	Desulfovibrionaceae	Desulfovibrio
K03306	inorganic phosphate transporter, PiT family	1.48841e-07	6.06384e-08	1.75903e-07	2.71564e-08	2.89004e-07	3.53233e-08	3.72077e-08	1.40104e-08	2.60952e-07	2.81152e-07	7.89052e-08	Bacteria	Deltaproteobacteria	Deltaproteobacteria	undef	undef	undef
K03306	inorganic phosphate transporter, PiT family	0	0	0	0	0	0	1.82123e-09	0	0	0	0	Bacteria	Gammaproteobacteria	Gammaproteobacteria	Pseudomonadales	Moraxellaceae	Acinetobacter
K03306	inorganic phosphate transporter, PiT family	0	0	0	0	0	0	7.68533e-09	0	2.1732e-08	7.9441e-08	0	Bacteria	Gammaproteobacteria	Gammaproteobacteria	Oceanospirillales	Alcanivoracaceae	Alcanivorax
K03306	inorganic phosphate transporter, PiT family	1.65762e-08	0	0	2.74178e-08	4.65744e-08	6.3532e-08	2.40969e-08	6.53563e-09	6.05215e-08	6.32969e-08	1.08669e-08	Bacteria	Gammaproteobacteria	Gammaproteobacteria	Alteromonadales	Alteromonadaceae	Alteromonas
K03306	inorganic phosphate transporter, PiT family	4.42957e-07	4.68535e-07	4.48808e-07	6.14311e-07	5.94339e-07	1.13482e-06	1.33147e-06	1.78817e-06	1.88953e-06	2.16845e-06	2.37005e-06	Bacteria	Gammaproteobacteria	Gammaproteobacteria	Thiotrichales	Piscirickettsiaceae	Cycloclasticus
K03306	inorganic phosphate transporter, PiT family	1.1239e-07	4.04899e-08	5.40133e-08	2.64767e-08	0	0	3.45172e-08	0	0	8.55169e-08	3.63208e-08	Bacteria	Gammaproteobacteria	Gammaproteobacteria	Pasteurellales	Pasteurellaceae	Haemophilus
K03306	inorganic phosphate transporter, PiT family	0	0	1.78337e-08	4.38381e-08	0	0	0	0	0	0	0	Bacteria	Gammaproteobacteria	Gammaproteobacteria	Alteromonadales	Idiomarinaceae	Idiomarina
K03306	inorganic phosphate transporter, PiT family	5.42075e-07	5.84343e-07	5.33057e-07	4.15196e-07	5.5846e-07	3.15243e-07	1.6428e-07	4.79151e-07	7.70828e-08	1.79162e-08	1.4287e-08	Bacteria	Gammaproteobacteria	Gammaproteobacteria	Oceanospirillales	Alcanivoracaceae	Kangiella
K03306	inorganic phosphate transporter, PiT family	1.19999e-08	0	7.45358e-09	0	8.91085e-09	1.1714e-08	1.08306e-08	1.52682e-08	3.90083e-08	5.29118e-09	0	Bacteria	Gammaproteobacteria	Gammaproteobacteria	Alteromonadales	Alteromonadaceae	Marinobacter
K03306	inorganic phosphate transporter, PiT family	3.60104e-05	3.42067e-05	3.3822e-05	3.67023e-05	4.32409e-05	5.3739e-05	5.07539e-05	6.17488e-05	9.55878e-05	7.33048e-05	5.33889e-05	Bacteria	Gammaproteobacteria	Gammaproteobacteria	undef	undef	undef
K03306	inorganic phosphate transporter, PiT family	3.60104e-05	3.42067e-05	3.3822e-05	3.67023e-05	4.32409e-05	5.3739e-05	5.07539e-05	6.17488e-05	9.55878e-05	7.33048e-05	5.33889e-05	Bacteria	Gammaproteobacteria	Gammaproteobacteria	Alteromonadales	Alteromonadaceae	undef
K03306	inorganic phosphate transporter, PiT family	3.60104e-05	3.42067e-05	3.3822e-05	3.67023e-05	4.32409e-05	5.3739e-05	5.07539e-05	6.17488e-05	9.55878e-05	7.33048e-05	5.33889e-05	Bacteria	Gammaproteobacteria	Gammaproteobacteria	Alteromonadales	undef	undef
K03306	inorganic phosphate transporter, PiT family	3.43887e-08	0	6.92119e-09	0	4.2124e-08	4.35648e-08	3.28501e-08	1.07765e-07	1.34924e-07	3.53753e-08	2.80354e-08	Bacteria	Gammaproteobacteria	Gammaproteobacteria	Vibrionales	Vibrionaceae	Vibrio
K03306	inorganic phosphate transporter, PiT family	0	0	0	0	0	4.02579e-08	0	0	0	0	0	Bacteria	Planctomycetes	Planctomycetia	Planctomycetales	undef	undef
K03306	inorganic phosphate transporter, PiT family	2.42198e-07	0	4.56504e-08	8.13582e-08	0	1.85382e-08	2.25855e-08	1.4038e-08	0	6.2015e-08	1.33943e-07	Bacteria	Thermotogae	Thermotogae	Thermotogales	Thermotogaceae	Thermosipho
K03306	inorganic phosphate transporter, PiT family	5.70415e-08	0	2.10645e-08	3.60788e-08	1.06226e-07	3.53569e-08	0	0	0	2.87104e-08	4.45174e-08	Bacteria	Thermotogae	Thermotogae	Thermotogales	Thermotogaceae	undef
K03306	inorganic phosphate transporter, PiT family	3.29748e-05	3.62756e-05	3.11401e-05	3.66457e-05	3.61841e-05	4.07492e-05	4.27957e-05	4.38223e-05	6.9977e-05	6.72472e-05	5.79863e-05	Bacteria	undef	undef	undef	undef	undef
K03322	manganese transport protein	0	1.45921e-08	0	8.98065e-09	3.41916e-08	7.93737e-08	6.80034e-08	2.99903e-08	0	0	4.98653e-09	Bacteria	Bacteroidetes	Flavobacteriia	Flavobacteriales	Flavobacteriaceae	Flavobacterium
K03322	manganese transport protein	0	0	0	1.82161e-08	2.94484e-08	2.93522e-08	3.24666e-08	3.22875e-08	0	0	7.7804e-09	Bacteria	Bacteroidetes	Flavobacteriia	Flavobacteriales	Flavobacteriaceae	undef
K03322	manganese transport protein	1.3521e-08	0	0	0	1.23894e-08	4.39059e-08	2.24217e-08	1.55915e-08	1.51254e-07	6.32123e-08	1.50574e-08	Bacteria	Gammaproteobacteria	Gammaproteobacteria	Vibrionales	Vibrionaceae	Vibrio
K03322	manganese transport protein	4.75346e-08	0	5.61719e-08	8.68563e-08	6.10493e-08	1.39954e-07	1.68266e-07	1.13789e-07	1.08471e-07	3.5888e-07	3.413e-07	Bacteria	Planctomycetes	Planctomycetia	Planctomycetales	Planctomycetaceae	undef
K05832	putative ABC transport system permease protein	1.69766e-08	5.78986e-08	0	6.1273e-08	1.4675e-07	1.26901e-07	6.80731e-08	0	1.13178e-07	6.73695e-07	3.15567e-07	Bacteria	Alphaproteobacteria	Alphaproteobacteria	Rickettsiales	Holosporaceae	Holospora
K05832	putative ABC transport system permease protein	7.07889e-08	0	2.43984e-08	2.32162e-08	2.72745e-08	4.75347e-08	1.00233e-08	0	0	1.18766e-08	3.6831e-09	Bacteria	Deltaproteobacteria	Deltaproteobacteria	Desulfovibrionales	Desulfovibrionaceae	Lawsonia
K05832	putative ABC transport system permease protein	7.78331e-09	0	0	0	1.11958e-08	0	1.38861e-08	1.07407e-08	5.86113e-08	2.19382e-08	0	Bacteria	Gammaproteobacteria	Gammaproteobacteria	Alteromonadales	Alteromonadaceae	Marinobacter
K05832	putative ABC transport system permease protein	0	0	0	0	1.05972e-08	2.87692e-08	1.16834e-08	7.32544e-08	1.4823e-07	2.59567e-08	1.12694e-08	Bacteria	Gammaproteobacteria	Gammaproteobacteria	Vibrionales	Vibrionaceae	Vibrio
K07145	heme oxygenase (staphylobilin-producing) [EC:1.14.99.48]	9.99584e-07	1.08436e-06	7.56716e-07	9.65919e-07	1.65287e-06	9.24541e-07	2.65379e-07	3.03502e-07	1.98568e-07	3.77337e-07	3.85182e-07	Bacteria	Actinobacteria	Actinobacteria	Actinomycetales	Segniliparaceae	Segniliparus
K07145	heme oxygenase (staphylobilin-producing) [EC:1.14.99.48]	3.45729e-06	2.18828e-06	1.65149e-06	1.93491e-06	2.90037e-06	2.98551e-06	1.37351e-06	1.67244e-06	5.25744e-06	2.77008e-06	1.2328e-06	Bacteria	Actinobacteria	Actinobacteria	undef	undef	undef
K07145	heme oxygenase (staphylobilin-producing) [EC:1.14.99.48]	3.45729e-06	2.18828e-06	1.65149e-06	1.93491e-06	2.90037e-06	2.98551e-06	1.37351e-06	1.67244e-06	5.25744e-06	2.77008e-06	1.2328e-06	Bacteria	Actinobacteria	Actinobacteria	Actinomycetales	undef	undef
K07145	heme oxygenase (staphylobilin-producing) [EC:1.14.99.48]	3.45729e-06	2.18828e-06	1.65149e-06	1.93491e-06	2.90037e-06	2.98551e-06	1.37351e-06	1.67244e-06	5.25744e-06	2.77008e-06	1.2328e-06	Bacteria	Actinobacteria	Actinobacteria	Actinomycetales	Nocardioidaceae	undef
K07145	heme oxygenase (staphylobilin-producing) [EC:1.14.99.48]	1.35268e-06	4.4984e-07	4.12401e-07	6.89953e-07	2.11648e-07	3.65081e-07	4.36326e-07	4.85405e-07	6.87854e-07	2.15013e-06	2.15025e-06	Bacteria	Alphaproteobacteria	Alphaproteobacteria	Rhizobiales	Bradyrhizobiaceae	Bradyrhizobium
K07145	heme oxygenase (staphylobilin-producing) [EC:1.14.99.48]	2.2581e-08	0	0	0	0	0	0	0	0	1.85638e-07	0	Bacteria	Alphaproteobacteria	Alphaproteobacteria	Rhizobiales	Brucellaceae	Brucella
K07145	heme oxygenase (staphylobilin-producing) [EC:1.14.99.48]	5.33568e-06	1.26314e-05	1.08389e-05	1.03001e-05	1.69465e-05	1.55673e-05	2.05283e-05	1.61906e-05	2.01134e-05	8.90089e-06	1.35395e-05	Bacteria	Alphaproteobacteria	Alphaproteobacteria	undef	undef	Candidatus Pelagibacter
K07145	heme oxygenase (staphylobilin-producing) [EC:1.14.99.48]	4.91795e-06	1.81309e-06	2.09239e-06	1.93281e-06	1.13263e-06	2.81875e-06	2.74445e-06	4.05133e-06	1.67659e-05	1.31008e-05	4.13747e-06	Bacteria	Alphaproteobacteria	Alphaproteobacteria	undef	undef	Candidatus Puniceispirillum
K07145	heme oxygenase (staphylobilin-producing) [EC:1.14.99.48]	0	0	0	0	2.36652e-08	0	0	0	0	0	0	Bacteria	Alphaproteobacteria	Alphaproteobacteria	Rhizobiales	Xanthobacteraceae	Starkeya
K07145	heme oxygenase (staphylobilin-producing) [EC:1.14.99.48]	1.65279e-05	1.29037e-05	1.31563e-05	1.45475e-05	1.39665e-05	1.55899e-05	1.27404e-05	1.60951e-05	2.98063e-05	2.46546e-05	1.67608e-05	Bacteria	Alphaproteobacteria	Alphaproteobacteria	Rhodobacterales	Rhodobacteraceae	undef
K07145	heme oxygenase (staphylobilin-producing) [EC:1.14.99.48]	1.65279e-05	1.29037e-05	1.31563e-05	1.45475e-05	1.39665e-05	1.55899e-05	1.27404e-05	1.60951e-05	2.98063e-05	2.46546e-05	1.67608e-05	Bacteria	Alphaproteobacteria	Alphaproteobacteria	undef	undef	undef
K07145	heme oxygenase (staphylobilin-producing) [EC:1.14.99.48]	1.65279e-05	1.29037e-05	1.31563e-05	1.45475e-05	1.39665e-05	1.55899e-05	1.27404e-05	1.60951e-05	2.98063e-05	2.46546e-05	1.67608e-05	Bacteria	Alphaproteobacteria	Alphaproteobacteria	Rhizobiales	undef	undef
K07145	heme oxygenase (staphylobilin-producing) [EC:1.14.99.48]	1.65279e-05	1.29037e-05	1.31563e-05	1.45475e-05	1.39665e-05	1.55899e-05	1.27404e-05	1.60951e-05	2.98063e-05	2.46546e-05	1.67608e-05	Bacteria	Alphaproteobacteria	Alphaproteobacteria	Rhizobiales	Brucellaceae	undef
K07145	heme oxygenase (staphylobilin-producing) [EC:1.14.99.48]	7.46045e-07	9.44764e-08	4.75047e-07	1.1226e-06	0	2.52377e-07	2.36556e-07	1.52644e-07	0	9.99497e-08	6.92143e-07	Bacteria	Bacteroidetes	Cytophagia	Cytophagales	Cyclobacteriaceae	Belliella
K07145	heme oxygenase (staphylobilin-producing) [EC:1.14.99.48]	0	0	0	0	0	0	2.67931e-08	0	0	0	0	Bacteria	Bacteroidetes	Flavobacteriia	Flavobacteriales	Flavobacteriaceae	Lacinutrix
K07145	heme oxygenase (staphylobilin-producing) [EC:1.14.99.48]	0	0	0	0	0	0	2.36946e-08	1.88511e-08	0	0	0	Bacteria	Bacteroidetes	Sphingobacteriia	Sphingobacteriales	Sphingobacteriaceae	Sphingobacterium
K07145	heme oxygenase (staphylobilin-producing) [EC:1.14.99.48]	9.81734e-08	0	0	0	0	0	0	0	0	0	1.47678e-08	Bacteria	Bacteroidetes	Flavobacteriia	undef	undef	undef
K07145	heme oxygenase (staphylobilin-producing) [EC:1.14.99.48]	9.81734e-08	0	0	0	0	0	0	0	0	0	1.47678e-08	Bacteria	Bacteroidetes	Cytophagia	Cytophagales	Cyclobacteriaceae	undef
K07145	heme oxygenase (staphylobilin-producing) [EC:1.14.99.48]	0	0	0	0	0	0	3.62469e-07	9.01173e-08	0	0	0	Bacteria	Betaproteobacteria	Betaproteobacteria	Burkholderiales	undef	undef
K07145	heme oxygenase (staphylobilin-producing) [EC:1.14.99.48]	1.24677e-06	1.12735e-06	1.00231e-06	1.39355e-06	1.14747e-06	1.07312e-06	8.2329e-07	9.89744e-07	1.38823e-06	1.30367e-06	1.05492e-06	Bacteria	Deltaproteobacteria	Deltaproteobacteria	undef	undef	undef
K07145	heme oxygenase (staphylobilin-producing) [EC:1.14.99.48]	6.81535e-07	4.44898e-07	3.34734e-07	5.36444e-07	6.66325e-07	4.43569e-07	6.03737e-07	7.1377e-07	9.72011e-08	2.55131e-07	5.49183e-07	Bacteria	Firmicutes	Bacilli	Bacillales	Bacillaceae	Bacillus
K07145	heme oxygenase (staphylobilin-producing) [EC:1.14.99.48]	0	0	0	0	0	0	0	0	4.40912e-08	2.83651e-08	0	Bacteria	Gammaproteobacteria	Gammaproteobacteria	Oceanospirillales	Alcanivoracaceae	Alcanivorax
K07145	heme oxygenase (staphylobilin-producing) [EC:1.14.99.48]	0	0	0	0	2.91949e-08	5.53546e-08	4.13834e-08	9.14557e-09	2.64657e-08	0	4.05505e-08	Bacteria	Gammaproteobacteria	Gammaproteobacteria	Thiotrichales	Piscirickettsiaceae	Cycloclasticus
K07145	heme oxygenase (staphylobilin-producing) [EC:1.14.99.48]	1.99484e-07	0	0	0	2.91949e-08	0	0	0	0	0	0	Bacteria	Gammaproteobacteria	Gammaproteobacteria	Oceanospirillales	Halomonadaceae	Halomonas
K07145	heme oxygenase (staphylobilin-producing) [EC:1.14.99.48]	1.50979e-07	0	0	0	0	0	0	0	0	0	0	Bacteria	Gammaproteobacteria	Gammaproteobacteria	Enterobacteriales	Enterobacteriaceae	Klebsiella
K07145	heme oxygenase (staphylobilin-producing) [EC:1.14.99.48]	6.6305e-08	1.69599e-07	1.87394e-07	3.65326e-07	5.96095e-08	1.10282e-07	1.7525e-07	1.13284e-07	0	1.50549e-07	3.81548e-07	Bacteria	Gammaproteobacteria	Gammaproteobacteria	Alteromonadales	Pseudoalteromonadaceae	Pseudoalteromonas
K07145	heme oxygenase (staphylobilin-producing) [EC:1.14.99.48]	1.16171e-08	0	0	0	0	0	0	0	0	0	0	Bacteria	Gammaproteobacteria	Gammaproteobacteria	Pseudomonadales	Pseudomonadaceae	Pseudomonas
K07145	heme oxygenase (staphylobilin-producing) [EC:1.14.99.48]	8.8228e-07	3.26389e-07	3.51488e-07	4.60652e-07	7.52192e-07	8.09151e-07	7.04859e-07	5.41109e-07	8.18414e-07	1.13428e-06	7.71938e-07	Bacteria	Gammaproteobacteria	Gammaproteobacteria	undef	undef	undef
K07145	heme oxygenase (staphylobilin-producing) [EC:1.14.99.48]	0	0	0	0	0	0	0	1.33e-07	4.83563e-08	0	0	Bacteria	Gammaproteobacteria	Gammaproteobacteria	Vibrionales	Vibrionaceae	Vibrio
K07145	heme oxygenase (staphylobilin-producing) [EC:1.14.99.48]	7.24131e-08	0	1.49749e-07	2.01167e-07	0	3.37297e-07	3.58865e-07	1.46953e-07	1.21501e-07	6.30324e-07	1.20541e-06	Bacteria	Planctomycetes	Planctomycetia	Planctomycetales	Planctomycetaceae	Planctomyces
K07145	heme oxygenase (staphylobilin-producing) [EC:1.14.99.48]	1.99668e-05	3.01531e-05	3.06091e-05	3.24485e-05	4.29803e-05	4.10869e-05	4.14038e-05	3.7004e-05	4.60145e-05	3.79708e-05	4.54808e-05	Bacteria	undef	undef	undef	undef	undef
K07238	zinc transporter, ZIP family	3.5007e-08	0	2.22751e-08	0	2.66301e-08	4.08941e-08	2.66904e-08	6.37036e-08	1.59767e-07	1.07527e-07	3.53069e-08	Bacteria	Alphaproteobacteria	Alphaproteobacteria	Rhizobiales	Aurantimonadaceae	Aurantimonas
K07238	zinc transporter, ZIP family	0	0	0	0	0	1.75261e-08	0	0	1.84347e-08	2.53004e-08	0	Bacteria	Alphaproteobacteria	Alphaproteobacteria	Rhodobacterales	Rhodobacteraceae	Citreicella
K07238	zinc transporter, ZIP family	0	0	0	0	0	3.6304e-08	4.1347e-08	4.6892e-08	1.53699e-07	0	0	Bacteria	Alphaproteobacteria	Alphaproteobacteria	Sphingomonadales	Sphingomonadaceae	Citromicrobium
K07238	zinc transporter, ZIP family	0	0	0	0	1.69855e-08	1.31163e-07	1.81489e-07	1.34086e-07	9.60656e-07	5.98833e-07	1.03092e-07	Bacteria	Alphaproteobacteria	Alphaproteobacteria	Sphingomonadales	Erythrobacteraceae	Erythrobacter
K07238	zinc transporter, ZIP family	0	0	0	0	0	0	0	0	7.80447e-09	0	0	Bacteria	Alphaproteobacteria	Alphaproteobacteria	Rhodobacterales	Hyphomonadaceae	Hyphomonas
K07238	zinc transporter, ZIP family	0	0	0	0	2.25337e-08	8.23195e-08	5.79107e-08	5.55976e-08	9.89246e-08	2.15797e-08	1.98619e-08	Bacteria	Alphaproteobacteria	Alphaproteobacteria	Rhodobacterales	Rhodobacteraceae	undef
K07238	zinc transporter, ZIP family	0	0	0	0	2.25337e-08	8.23195e-08	5.79107e-08	5.55976e-08	9.89246e-08	2.15797e-08	1.98619e-08	Bacteria	Alphaproteobacteria	Alphaproteobacteria	Sphingomonadales	Sphingomonadaceae	undef
K07238	zinc transporter, ZIP family	0	0	0	0	0	0	2.21149e-08	0	0	6.55099e-08	3.23016e-07	Bacteria	Bacteroidetes	Bacteroidia	Bacteroidales	Marinilabiliaceae	Anaerophaga
K07238	zinc transporter, ZIP family	5.22552e-08	1.16954e-07	3.96231e-08	8.05476e-08	2.70909e-07	4.34568e-08	2.96484e-08	1.71692e-08	0	1.02283e-08	3.80632e-08	Bacteria	Bacteroidetes	Bacteroidia	Bacteroidales	Porphyromonadaceae	Barnesiella
K07238	zinc transporter, ZIP family	1.77707e-09	3.82891e-08	7.96243e-09	2.2147e-08	3.8343e-08	5.67584e-08	2.32789e-08	0	0	9.86523e-08	1.30375e-07	Bacteria	Bacteroidetes	Bacteroidia	Bacteroidales	Porphyromonadaceae	Dysgonomonas
K07238	zinc transporter, ZIP family	7.67839e-06	7.59799e-06	6.69406e-06	7.39516e-06	6.80324e-06	7.68255e-06	7.57011e-06	7.37983e-06	1.34944e-05	1.36154e-05	1.18535e-05	Bacteria	Bacteroidetes	Flavobacteriia	Flavobacteriales	Flavobacteriaceae	undef
K07238	zinc transporter, ZIP family	7.67839e-06	7.59799e-06	6.69406e-06	7.39516e-06	6.80324e-06	7.68255e-06	7.57011e-06	7.37983e-06	1.34944e-05	1.36154e-05	1.18535e-05	Bacteria	Bacteroidetes	Flavobacteriia	Flavobacteriales	undef	undef
K07238	zinc transporter, ZIP family	7.67839e-06	7.59799e-06	6.69406e-06	7.39516e-06	6.80324e-06	7.68255e-06	7.57011e-06	7.37983e-06	1.34944e-05	1.36154e-05	1.18535e-05	Bacteria	Bacteroidetes	Cytophagia	Cytophagales	Cyclobacteriaceae	undef
K07238	zinc transporter, ZIP family	7.67839e-06	7.59799e-06	6.69406e-06	7.39516e-06	6.80324e-06	7.68255e-06	7.57011e-06	7.37983e-06	1.34944e-05	1.36154e-05	1.18535e-05	Bacteria	Bacteroidetes	undef	undef	undef	undef
K07238	zinc transporter, ZIP family	1.3261e-06	4.14576e-07	3.93071e-07	9.48108e-07	8.74272e-08	3.35641e-07	3.68026e-07	4.87994e-07	1.81564e-07	1.96233e-06	1.18811e-06	Bacteria	Bacteroidetes	Flavobacteriia	Flavobacteriales	Flavobacteriaceae	Zunongwangia
K07238	zinc transporter, ZIP family	6.02643e-09	0	1.55782e-08	1.3341e-08	2.16715e-08	1.06227e-07	2.23994e-08	2.67309e-08	6.36027e-08	2.12328e-08	1.31691e-08	Bacteria	Betaproteobacteria	Betaproteobacteria	Burkholderiales	Burkholderiaceae	Limnobacter
K07238	zinc transporter, ZIP family	8.16968e-08	0	2.23608e-08	7.32882e-08	1.72817e-08	0	0	0	0	0	0	Bacteria	Chloroflexi	Thermomicrobia	Sphaerobacterales	Sphaerobacteraceae	Sphaerobacter
K07238	zinc transporter, ZIP family	0	0	0	0	0	4.75814e-08	0	0	0	0	0	Bacteria	Cyanobacteria	undef	Chroococcales	undef	Synechococcus
K07238	zinc transporter, ZIP family	2.98299e-07	0	5.96511e-08	3.84864e-07	0	1.41945e-07	1.39463e-08	6.9347e-09	1.44488e-08	3.7677e-07	1.0608e-07	Bacteria	Deltaproteobacteria	Deltaproteobacteria	Desulfovibrionales	Desulfohalobiaceae	Desulfohalobium
K07238	zinc transporter, ZIP family	1.93775e-07	0	6.40503e-08	4.06311e-07	9.99553e-09	1.22326e-07	1.102e-08	1.25248e-08	0	2.79805e-08	1.12803e-07	Bacteria	Deltaproteobacteria	Deltaproteobacteria	Desulfuromonadales	Geobacteraceae	Geobacter
K07238	zinc transporter, ZIP family	1.32279e-07	1.37583e-07	9.39304e-08	9.09469e-08	4.02614e-07	1.00268e-07	1.42167e-08	4.55568e-08	2.3639e-08	0	0	Bacteria	Deltaproteobacteria	Deltaproteobacteria	undef	undef	undef
K07238	zinc transporter, ZIP family	0	0	0	0	1.24954e-08	0	0	0	0	6.25321e-09	0	Bacteria	Firmicutes	Clostridia	Clostridiales	Clostridiaceae	Alkaliphilus
K07238	zinc transporter, ZIP family	3.52732e-07	7.53739e-07	6.84083e-07	7.06186e-07	1.53824e-06	2.10346e-06	2.56036e-06	2.13801e-06	1.19135e-06	4.55478e-07	1.01431e-06	Bacteria	Gammaproteobacteria	Gammaproteobacteria	Pseudomonadales	Moraxellaceae	Acinetobacter
K07238	zinc transporter, ZIP family	0	0	0	0	0	0	9.79775e-09	0	1.94402e-08	2.57142e-08	0	Bacteria	Gammaproteobacteria	Gammaproteobacteria	Oceanospirillales	Alcanivoracaceae	Alcanivorax
K07238	zinc transporter, ZIP family	3.7021e-08	0	0	0	5.60928e-08	2.54132e-08	3.89994e-08	3.83279e-09	7.15494e-08	7.09355e-08	8.53251e-09	Bacteria	Gammaproteobacteria	Gammaproteobacteria	Alteromonadales	Alteromonadaceae	Alteromonas
K07238	zinc transporter, ZIP family	2.03279e-08	0	0	0	2.67563e-08	4.25163e-08	2.62784e-08	9.6219e-09	9.20062e-08	5.28729e-08	0	Bacteria	Gammaproteobacteria	Gammaproteobacteria	Alteromonadales	Alteromonadaceae	Marinobacter
K07238	zinc transporter, ZIP family	0	0	0	0	0	0	0	0	2.79533e-08	0	0	Bacteria	Gammaproteobacteria	Gammaproteobacteria	Chromatiales	Chromatiaceae	Nitrosococcus
K07238	zinc transporter, ZIP family	0	0	0	0	6.69521e-09	0	3.6907e-09	0	2.47831e-08	8.01737e-09	8.13696e-09	Bacteria	Gammaproteobacteria	Gammaproteobacteria	Xanthomonadales	Xanthomonadaceae	Pseudoxanthomonas
K07238	zinc transporter, ZIP family	5.40539e-08	0	1.99376e-08	0	1.90685e-08	3.97402e-08	4.2125e-08	6.27836e-08	2.11594e-07	8.37879e-08	1.47475e-08	Bacteria	Gammaproteobacteria	Gammaproteobacteria	undef	undef	undef
K07238	zinc transporter, ZIP family	5.40539e-08	0	1.99376e-08	0	1.90685e-08	3.97402e-08	4.2125e-08	6.27836e-08	2.11594e-07	8.37879e-08	1.47475e-08	Bacteria	Gammaproteobacteria	Gammaproteobacteria	Alteromonadales	undef	undef
K07238	zinc transporter, ZIP family	3.11074e-08	4.3514e-08	3.21648e-08	6.12125e-08	2.09746e-08	0	0	0	0	0	0	Bacteria	Planctomycetes	Planctomycetia	Planctomycetales	Planctomycetaceae	Rhodopirellula
K07238	zinc transporter, ZIP family	0	0	0	0	0	0	3.68582e-09	5.49823e-09	1.06073e-08	0	0	Bacteria	undef	undef	undef	undef	Candidatus Methylomirabilis
K07238	zinc transporter, ZIP family	2.1706e-05	2.23444e-05	1.92526e-05	2.13092e-05	2.89745e-05	3.03766e-05	3.18356e-05	2.51497e-05	3.79246e-05	3.3193e-05	3.75735e-05	Bacteria	undef	undef	undef	undef	undef
K07516	3-hydroxyacyl-CoA dehydrogenase [EC:1.1.1.35]	5.59106e-06	2.08945e-06	1.97569e-06	2.47878e-06	3.12749e-06	3.98416e-06	2.18482e-06	2.34295e-06	5.84841e-06	4.35164e-06	1.85765e-06	Bacteria	Actinobacteria	Actinobacteria	undef	undef	undef
K07516	3-hydroxyacyl-CoA dehydrogenase [EC:1.1.1.35]	3.10658e-08	1.1969e-08	5.80605e-09	2.08197e-08	1.87755e-08	3.51921e-08	1.54598e-08	9.83971e-09	3.63048e-08	1.68529e-08	3.32402e-08	Bacteria	Alphaproteobacteria	Alphaproteobacteria	Rhodospirillales	Rhodospirillaceae	Azospirillum
K07516	3-hydroxyacyl-CoA dehydrogenase [EC:1.1.1.35]	2.2672e-08	5.9821e-08	1.11027e-07	1.01697e-07	1.57671e-07	2.64716e-08	4.83764e-08	5.9344e-08	1.67064e-08	5.73211e-09	2.52023e-08	Bacteria	Alphaproteobacteria	Alphaproteobacteria	Rickettsiales	undef	Candidatus Odyssella
K07516	3-hydroxyacyl-CoA dehydrogenase [EC:1.1.1.35]	6.01169e-07	1.12634e-06	1.26355e-06	1.38169e-06	1.43235e-06	1.69109e-06	1.4881e-06	1.70192e-06	7.12841e-07	7.58989e-07	1.39835e-06	Bacteria	Alphaproteobacteria	Alphaproteobacteria	undef	undef	Candidatus Pelagibacter
K07516	3-hydroxyacyl-CoA dehydrogenase [EC:1.1.1.35]	4.16213e-06	1.93565e-06	2.11503e-06	2.57638e-06	1.86198e-06	3.25784e-06	2.378e-06	3.91292e-06	1.14213e-05	1.02019e-05	4.54405e-06	Bacteria	Alphaproteobacteria	Alphaproteobacteria	undef	undef	Candidatus Puniceispirillum
K07516	3-hydroxyacyl-CoA dehydrogenase [EC:1.1.1.35]	3.51768e-09	0	0	0	2.46672e-08	7.63147e-09	1.3249e-08	4.94841e-09	2.72922e-08	0	0	Bacteria	Alphaproteobacteria	Alphaproteobacteria	Rhodobacterales	Rhodobacteraceae	Celeribacter
K07516	3-hydroxyacyl-CoA dehydrogenase [EC:1.1.1.35]	1.65325e-06	1.85778e-07	2.23597e-07	3.44468e-07	3.09859e-08	1.81935e-07	4.2605e-07	3.83883e-07	9.35299e-07	3.07662e-06	1.42509e-06	Bacteria	Alphaproteobacteria	Alphaproteobacteria	Rhodobacterales	Rhodobacteraceae	Jannaschia
K07516	3-hydroxyacyl-CoA dehydrogenase [EC:1.1.1.35]	0	0	0	0	0	0	2.3138e-08	0	9.60769e-08	5.38533e-08	0	Bacteria	Alphaproteobacteria	Alphaproteobacteria	Rhodobacterales	Rhodobacteraceae	Oceanibulbus
K07516	3-hydroxyacyl-CoA dehydrogenase [EC:1.1.1.35]	0	0	0	0	0	0	6.54103e-09	0	0	4.39193e-08	5.28775e-08	Bacteria	Alphaproteobacteria	Alphaproteobacteria	Rhodobacterales	Rhodobacteraceae	Oceanicola
K07516	3-hydroxyacyl-CoA dehydrogenase [EC:1.1.1.35]	0	0	0	0	0	0	0	0	0	4.99128e-08	9.41352e-09	Bacteria	Alphaproteobacteria	Alphaproteobacteria	Rhodobacterales	Rhodobacteraceae	Phaeobacter
K07516	3-hydroxyacyl-CoA dehydrogenase [EC:1.1.1.35]	1.1144e-07	9.71757e-08	1.36179e-07	1.39548e-07	1.67358e-07	9.75301e-08	2.88689e-08	4.49369e-08	0	5.50283e-08	6.36479e-08	Bacteria	Alphaproteobacteria	Alphaproteobacteria	Rhizobiales	Bradyrhizobiaceae	Rhodopseudomonas
K07516	3-hydroxyacyl-CoA dehydrogenase [EC:1.1.1.35]	0	0	3.78502e-08	2.04092e-08	5.3172e-09	0	0	9.6219e-09	0	0	0	Bacteria	Alphaproteobacteria	Alphaproteobacteria	Rhodospirillales	Rhodospirillaceae	Rhodospirillum
K07516	3-hydroxyacyl-CoA dehydrogenase [EC:1.1.1.35]	7.89018e-09	0	0	0	0	0	0	1.19651e-09	9.69493e-09	0	0	Bacteria	Alphaproteobacteria	Alphaproteobacteria	Rhodobacterales	Rhodobacteraceae	Roseibium
K07516	3-hydroxyacyl-CoA dehydrogenase [EC:1.1.1.35]	0	0	0	0	0	1.16572e-08	1.20719e-08	0	4.0872e-08	1.51454e-08	0	Bacteria	Alphaproteobacteria	Alphaproteobacteria	Rhodobacterales	Rhodobacteraceae	Roseovarius
K07516	3-hydroxyacyl-CoA dehydrogenase [EC:1.1.1.35]	1.38978e-08	0	0	0	0	2.15363e-08	1.18071e-08	0	0	1.86537e-08	0	Bacteria	Alphaproteobacteria	Alphaproteobacteria	Rhodobacterales	Rhodobacteraceae	Ruegeria
K07516	3-hydroxyacyl-CoA dehydrogenase [EC:1.1.1.35]	3.50384e-06	1.17202e-06	1.20531e-06	1.19322e-06	9.45742e-07	1.79875e-06	1.28323e-06	2.15596e-06	6.16695e-06	7.08446e-06	2.42483e-06	Bacteria	Alphaproteobacteria	Alphaproteobacteria	Rhodobacterales	Rhodobacteraceae	Sagittula
K07516	3-hydroxyacyl-CoA dehydrogenase [EC:1.1.1.35]	1.80909e-08	0	2.24471e-08	9.61172e-08	9.75846e-09	4.7097e-08	3.70308e-08	2.94548e-09	2.25026e-08	1.33037e-07	1.357e-07	Bacteria	Alphaproteobacteria	Alphaproteobacteria	Sphingomonadales	Sphingomonadaceae	Sphingobium
K07516	3-hydroxyacyl-CoA dehydrogenase [EC:1.1.1.35]	0	0	0	0	0	1.06449e-07	7.94572e-08	2.52043e-08	1.76625e-07	8.84673e-08	3.02036e-08	Bacteria	Alphaproteobacteria	Alphaproteobacteria	Sphingomonadales	Sphingomonadaceae	Sphingopyxis
K07516	3-hydroxyacyl-CoA dehydrogenase [EC:1.1.1.35]	3.41855e-07	3.55167e-07	2.97484e-07	2.46953e-07	8.62203e-07	3.64668e-07	1.69467e-07	3.07168e-07	2.00316e-07	2.65055e-07	4.37962e-07	Bacteria	Alphaproteobacteria	Alphaproteobacteria	Rhodospirillales	Rhodospirillaceae	Tistrella
K07516	3-hydroxyacyl-CoA dehydrogenase [EC:1.1.1.35]	0.000118498	0.000178344	0.000166479	0.000194932	0.00017776	0.000182185	0.000207527	0.000207453	0.000195001	0.000157845	0.000201267	Bacteria	Alphaproteobacteria	Alphaproteobacteria	undef	undef	undef
K07516	3-hydroxyacyl-CoA dehydrogenase [EC:1.1.1.35]	0.000118498	0.000178344	0.000166479	0.000194932	0.00017776	0.000182185	0.000207527	0.000207453	0.000195001	0.000157845	0.000201267	Bacteria	Alphaproteobacteria	Alphaproteobacteria	Rhodospirillales	Rhodospirillaceae	undef
K07516	3-hydroxyacyl-CoA dehydrogenase [EC:1.1.1.35]	0.000118498	0.000178344	0.000166479	0.000194932	0.00017776	0.000182185	0.000207527	0.000207453	0.000195001	0.000157845	0.000201267	Bacteria	Alphaproteobacteria	Alphaproteobacteria	Sphingomonadales	undef	undef
K07516	3-hydroxyacyl-CoA dehydrogenase [EC:1.1.1.35]	0.000118498	0.000178344	0.000166479	0.000194932	0.00017776	0.000182185	0.000207527	0.000207453	0.000195001	0.000157845	0.000201267	Bacteria	Alphaproteobacteria	Alphaproteobacteria	Rhodobacterales	Rhodobacteraceae	undef
K07516	3-hydroxyacyl-CoA dehydrogenase [EC:1.1.1.35]	0.000118498	0.000178344	0.000166479	0.000194932	0.00017776	0.000182185	0.000207527	0.000207453	0.000195001	0.000157845	0.000201267	Bacteria	Alphaproteobacteria	Alphaproteobacteria	Sphingomonadales	Sphingomonadaceae	undef
K07516	3-hydroxyacyl-CoA dehydrogenase [EC:1.1.1.35]	0.000118498	0.000178344	0.000166479	0.000194932	0.00017776	0.000182185	0.000207527	0.000207453	0.000195001	0.000157845	0.000201267	Bacteria	Alphaproteobacteria	Alphaproteobacteria	Rhizobiales	undef	undef
K07516	3-hydroxyacyl-CoA dehydrogenase [EC:1.1.1.35]	6.20613e-07	1.09925e-07	6.70354e-08	1.10178e-07	8.74272e-08	7.35213e-08	1.51884e-07	4.35709e-08	1.3113e-07	3.98003e-07	3.83158e-07	Bacteria	Bacteroidetes	Flavobacteriia	Flavobacteriales	Cryomorphaceae	Fluviicola
K07516	3-hydroxyacyl-CoA dehydrogenase [EC:1.1.1.35]	4.12037e-07	1.48841e-06	1.94484e-06	1.34057e-06	1.12659e-06	1.29272e-06	1.34385e-06	1.45624e-06	6.84379e-07	6.4164e-07	8.60555e-07	Bacteria	Bacteroidetes	Flavobacteriia	Flavobacteriales	Flavobacteriaceae	Formosa
K07516	3-hydroxyacyl-CoA dehydrogenase [EC:1.1.1.35]	1.01879e-07	3.36467e-07	3.72025e-07	1.81626e-07	4.01412e-07	2.68591e-07	2.51727e-07	2.78733e-07	2.22697e-07	1.27136e-07	9.29818e-08	Bacteria	Bacteroidetes	Sphingobacteriia	Sphingobacteriales	Saprospiraceae	Haliscomenobacter
K07516	3-hydroxyacyl-CoA dehydrogenase [EC:1.1.1.35]	2.38754e-07	4.82411e-07	2.81844e-07	3.51383e-07	2.92453e-07	4.68329e-07	2.34672e-07	7.67791e-07	8.21773e-07	2.89746e-07	1.30433e-07	Bacteria	Bacteroidetes	Flavobacteriia	Flavobacteriales	Flavobacteriaceae	Kordia
K07516	3-hydroxyacyl-CoA dehydrogenase [EC:1.1.1.35]	4.86981e-08	5.89151e-08	4.21881e-08	4.66187e-08	0	1.85599e-08	7.82719e-09	1.946e-08	0	0	0	Bacteria	Bacteroidetes	undef	Bacteroidetes Order II. Incertae sedis	Rhodothermaceae	Salinibacter
K07516	3-hydroxyacyl-CoA dehydrogenase [EC:1.1.1.35]	1.59077e-05	1.8815e-05	1.91541e-05	2.03015e-05	2.04455e-05	2.56415e-05	3.06642e-05	2.65524e-05	2.79272e-05	2.1964e-05	3.24106e-05	Bacteria	Bacteroidetes	undef	undef	undef	undef
K07516	3-hydroxyacyl-CoA dehydrogenase [EC:1.1.1.35]	1.59077e-05	1.8815e-05	1.91541e-05	2.03015e-05	2.04455e-05	2.56415e-05	3.06642e-05	2.65524e-05	2.79272e-05	2.1964e-05	3.24106e-05	Bacteria	Bacteroidetes	Flavobacteriia	Flavobacteriales	Flavobacteriaceae	undef
K07516	3-hydroxyacyl-CoA dehydrogenase [EC:1.1.1.35]	1.59077e-05	1.8815e-05	1.91541e-05	2.03015e-05	2.04455e-05	2.56415e-05	3.06642e-05	2.65524e-05	2.79272e-05	2.1964e-05	3.24106e-05	Bacteria	Bacteroidetes	Flavobacteriia	Flavobacteriales	undef	undef
K07516	3-hydroxyacyl-CoA dehydrogenase [EC:1.1.1.35]	1.59077e-05	1.8815e-05	1.91541e-05	2.03015e-05	2.04455e-05	2.56415e-05	3.06642e-05	2.65524e-05	2.79272e-05	2.1964e-05	3.24106e-05	Bacteria	Bacteroidetes	Cytophagia	Cytophagales	undef	undef
K07516	3-hydroxyacyl-CoA dehydrogenase [EC:1.1.1.35]	1.59077e-05	1.8815e-05	1.91541e-05	2.03015e-05	2.04455e-05	2.56415e-05	3.06642e-05	2.65524e-05	2.79272e-05	2.1964e-05	3.24106e-05	Bacteria	Bacteroidetes	Flavobacteriia	undef	undef	undef
K07516	3-hydroxyacyl-CoA dehydrogenase [EC:1.1.1.35]	1.59077e-05	1.8815e-05	1.91541e-05	2.03015e-05	2.04455e-05	2.56415e-05	3.06642e-05	2.65524e-05	2.79272e-05	2.1964e-05	3.24106e-05	Bacteria	Bacteroidetes	Cytophagia	Cytophagales	Cyclobacteriaceae	undef
K07516	3-hydroxyacyl-CoA dehydrogenase [EC:1.1.1.35]	1.59077e-05	1.8815e-05	1.91541e-05	2.03015e-05	2.04455e-05	2.56415e-05	3.06642e-05	2.65524e-05	2.79272e-05	2.1964e-05	3.24106e-05	Bacteria	Bacteroidetes	Sphingobacteriia	Sphingobacteriales	Saprospiraceae	undef
K07516	3-hydroxyacyl-CoA dehydrogenase [EC:1.1.1.35]	1.59077e-05	1.8815e-05	1.91541e-05	2.03015e-05	2.04455e-05	2.56415e-05	3.06642e-05	2.65524e-05	2.79272e-05	2.1964e-05	3.24106e-05	Bacteria	Bacteroidetes	Sphingobacteriia	Sphingobacteriales	undef	undef
K07516	3-hydroxyacyl-CoA dehydrogenase [EC:1.1.1.35]	6.33729e-08	1.08497e-07	1.38025e-07	9.48546e-08	1.16978e-07	2.39867e-07	1.95789e-07	2.69801e-07	1.4669e-06	4.62396e-07	1.56163e-07	Bacteria	Betaproteobacteria	Betaproteobacteria	Burkholderiales	Burkholderiaceae	Burkholderia
K07516	3-hydroxyacyl-CoA dehydrogenase [EC:1.1.1.35]	0	0	0	0	0	9.02941e-08	6.94883e-09	3.50926e-08	5.80139e-08	4.80297e-09	0	Bacteria	Betaproteobacteria	Betaproteobacteria	Burkholderiales	Burkholderiaceae	Limnobacter
K07516	3-hydroxyacyl-CoA dehydrogenase [EC:1.1.1.35]	0	0	0	0	0	0	0	4.86159e-09	0	0	0	Bacteria	Betaproteobacteria	Betaproteobacteria	Burkholderiales	Burkholderiaceae	Ralstonia
K07516	3-hydroxyacyl-CoA dehydrogenase [EC:1.1.1.35]	1.85227e-05	2.02899e-05	2.08139e-05	1.96438e-05	2.29654e-05	2.06164e-05	1.76647e-05	1.77364e-05	2.35707e-05	2.22657e-05	2.14538e-05	Bacteria	Betaproteobacteria	Betaproteobacteria	Burkholderiales	undef	undef
K07516	3-hydroxyacyl-CoA dehydrogenase [EC:1.1.1.35]	1.85227e-05	2.02899e-05	2.08139e-05	1.96438e-05	2.29654e-05	2.06164e-05	1.76647e-05	1.77364e-05	2.35707e-05	2.22657e-05	2.14538e-05	Bacteria	Betaproteobacteria	Betaproteobacteria	Burkholderiales	Comamonadaceae	undef
K07516	3-hydroxyacyl-CoA dehydrogenase [EC:1.1.1.35]	0	0	0	0	1.13411e-08	0	0	0	0	0	0	Bacteria	Deferribacteres	Deferribacteres	Deferribacterales	Deferribacteraceae	Flexistipes
K07516	3-hydroxyacyl-CoA dehydrogenase [EC:1.1.1.35]	7.17245e-08	6.28684e-08	8.59455e-08	1.67519e-07	1.65121e-07	6.10779e-08	4.98298e-08	3.30366e-08	1.37667e-08	5.35325e-08	1.01072e-07	Bacteria	Deltaproteobacteria	Deltaproteobacteria	Myxococcales	Cystobacteraceae	Cystobacter
K07516	3-hydroxyacyl-CoA dehydrogenase [EC:1.1.1.35]	9.97028e-07	4.23383e-07	5.17319e-07	1.19968e-06	9.97079e-07	4.83558e-07	3.94336e-07	2.59275e-07	1.57921e-07	1.35178e-06	2.10345e-06	Bacteria	Deltaproteobacteria	Deltaproteobacteria	Myxococcales	Cystobacteraceae	undef
K07516	3-hydroxyacyl-CoA dehydrogenase [EC:1.1.1.35]	3.81574e-07	7.08779e-07	6.68704e-07	7.68416e-07	1.39162e-06	5.97022e-07	2.87153e-07	3.11743e-07	2.27035e-07	3.94968e-07	7.21025e-07	Bacteria	Firmicutes	Bacilli	Bacillales	Bacillaceae	Bacillus
K07516	3-hydroxyacyl-CoA dehydrogenase [EC:1.1.1.35]	9.19317e-08	2.37045e-07	2.44541e-07	3.38461e-07	6.07199e-07	2.34827e-07	1.11694e-07	3.87312e-08	2.79146e-08	2.51633e-07	3.49131e-07	Bacteria	Firmicutes	Bacilli	Bacillales	Bacillaceae	Geobacillus
K07516	3-hydroxyacyl-CoA dehydrogenase [EC:1.1.1.35]	8.78587e-07	6.55971e-07	7.9955e-07	1.2166e-06	1.5543e-06	7.60557e-07	4.94435e-07	6.80321e-07	2.15706e-07	6.92968e-07	1.16936e-06	Bacteria	Firmicutes	Bacilli	Bacillales	Bacillaceae	undef
K07516	3-hydroxyacyl-CoA dehydrogenase [EC:1.1.1.35]	8.78587e-07	6.55971e-07	7.9955e-07	1.2166e-06	1.5543e-06	7.60557e-07	4.94435e-07	6.80321e-07	2.15706e-07	6.92968e-07	1.16936e-06	Bacteria	Firmicutes	Bacilli	Bacillales	undef	undef
K07516	3-hydroxyacyl-CoA dehydrogenase [EC:1.1.1.35]	8.78587e-07	6.55971e-07	7.9955e-07	1.2166e-06	1.5543e-06	7.60557e-07	4.94435e-07	6.80321e-07	2.15706e-07	6.92968e-07	1.16936e-06	Bacteria	Firmicutes	undef	undef	undef	undef
K07516	3-hydroxyacyl-CoA dehydrogenase [EC:1.1.1.35]	0	0	0	0	0	0	0	8.68686e-09	1.17312e-08	7.49778e-08	0	Bacteria	Gammaproteobacteria	Gammaproteobacteria	Oceanospirillales	Alcanivoracaceae	Alcanivorax
K07516	3-hydroxyacyl-CoA dehydrogenase [EC:1.1.1.35]	2.30978e-08	0	0	9.73958e-09	1.77989e-08	3.79402e-08	1.50444e-08	4.55346e-09	4.29191e-08	4.80529e-08	1.08159e-08	Bacteria	Gammaproteobacteria	Gammaproteobacteria	Alteromonadales	Alteromonadaceae	Alteromonas
K07516	3-hydroxyacyl-CoA dehydrogenase [EC:1.1.1.35]	0	0	0	0	1.23264e-08	0	0	0	0	0	0	Bacteria	Gammaproteobacteria	Gammaproteobacteria	Thiotrichales	undef	Fangia
K07516	3-hydroxyacyl-CoA dehydrogenase [EC:1.1.1.35]	5.76217e-08	7.75729e-08	0	7.90724e-08	4.36236e-08	5.26349e-08	4.35857e-08	4.18506e-08	0	0	0	Bacteria	Gammaproteobacteria	Gammaproteobacteria	Alteromonadales	Alteromonadaceae	Glaciecola
K07516	3-hydroxyacyl-CoA dehydrogenase [EC:1.1.1.35]	1.67477e-08	0	1.11056e-08	0	1.20699e-08	2.10131e-08	6.62983e-09	1.31818e-08	7.20054e-08	2.39422e-08	0	Bacteria	Gammaproteobacteria	Gammaproteobacteria	Alteromonadales	Alteromonadaceae	Marinobacter
K07516	3-hydroxyacyl-CoA dehydrogenase [EC:1.1.1.35]	1.30154e-08	0	0	1.81415e-08	1.75517e-08	3.52955e-09	0	0	0	0	0	Bacteria	Gammaproteobacteria	Gammaproteobacteria	Alteromonadales	Alteromonadaceae	Marinobacterium
K07516	3-hydroxyacyl-CoA dehydrogenase [EC:1.1.1.35]	4.54212e-08	0	6.92119e-08	0	1.50443e-08	2.07451e-08	4.73891e-08	7.06915e-08	0	3.36908e-08	9.66437e-08	Bacteria	Gammaproteobacteria	Gammaproteobacteria	Methylococcales	Methylococcaceae	Methylomicrobium
K07516	3-hydroxyacyl-CoA dehydrogenase [EC:1.1.1.35]	3.2825e-05	2.86668e-05	2.84733e-05	2.87794e-05	3.22778e-05	4.61241e-05	3.76188e-05	4.66219e-05	7.17434e-05	5.585e-05	4.21097e-05	Bacteria	Gammaproteobacteria	Gammaproteobacteria	undef	undef	undef
K07516	3-hydroxyacyl-CoA dehydrogenase [EC:1.1.1.35]	4.6956e-06	3.94507e-06	3.15821e-06	3.58882e-06	6.36239e-06	4.84624e-06	4.50323e-06	4.18126e-06	3.96563e-06	2.72483e-06	4.00719e-06	Bacteria	Marinimicrobia	undef	undef	undef	undef
K07516	3-hydroxyacyl-CoA dehydrogenase [EC:1.1.1.35]	4.86246e-05	5.59529e-05	5.96539e-05	6.49072e-05	6.08599e-05	6.26338e-05	5.77267e-05	5.72266e-05	7.6892e-05	7.12934e-05	6.51951e-05	Bacteria	undef	undef	undef	undef	undef
K07636	two-component system, OmpR family, phosphate regulon sensor histidine kinase PhoR [EC:2.7.13.3]	1.5279e-08	0	0	0	0	0	0	0	0	0	1.6694e-08	Bacteria	Alphaproteobacteria	Alphaproteobacteria	Rhodospirillales	Rhodospirillaceae	Azospirillum
K07636	two-component system, OmpR family, phosphate regulon sensor histidine kinase PhoR [EC:2.7.13.3]	0	0	0	0	0	1.20297e-08	0	1.09314e-08	3.16335e-08	0	0	Bacteria	Alphaproteobacteria	Alphaproteobacteria	Caulobacterales	Caulobacteraceae	Brevundimonas
K07636	two-component system, OmpR family, phosphate regulon sensor histidine kinase PhoR [EC:2.7.13.3]	1.38358e-05	2.61368e-05	3.56275e-05	3.01479e-05	1.85917e-05	1.42729e-05	1.65355e-05	2.55133e-05	2.65367e-06	2.20241e-06	5.15017e-06	Bacteria	Alphaproteobacteria	Alphaproteobacteria	undef	undef	Candidatus Pelagibacter
K07636	two-component system, OmpR family, phosphate regulon sensor histidine kinase PhoR [EC:2.7.13.3]	1.11825e-05	8.29623e-06	1.19967e-05	1.10882e-05	7.75852e-06	1.09325e-05	1.15682e-05	1.57272e-05	2.48413e-05	1.84723e-05	1.19922e-05	Bacteria	Alphaproteobacteria	Alphaproteobacteria	undef	undef	Candidatus Puniceispirillum
K07636	two-component system, OmpR family, phosphate regulon sensor histidine kinase PhoR [EC:2.7.13.3]	0	0	0	0	1.01995e-08	2.70742e-08	2.81122e-08	3.01937e-08	1.29445e-07	5.5961e-08	0	Bacteria	Alphaproteobacteria	Alphaproteobacteria	Sphingomonadales	Sphingomonadaceae	Citromicrobium
K07636	two-component system, OmpR family, phosphate regulon sensor histidine kinase PhoR [EC:2.7.13.3]	0	0	0	0	0	2.12896e-07	2.36924e-07	2.11895e-07	1.70679e-06	9.627e-07	8.04494e-08	Bacteria	Alphaproteobacteria	Alphaproteobacteria	Sphingomonadales	Erythrobacteraceae	Erythrobacter
K07636	two-component system, OmpR family, phosphate regulon sensor histidine kinase PhoR [EC:2.7.13.3]	1.62371e-08	2.47215e-08	3.3578e-08	6.61841e-08	2.08535e-08	2.26451e-08	0	0	0	0	6.33602e-08	Bacteria	Alphaproteobacteria	Alphaproteobacteria	Rhizobiales	Hyphomicrobiaceae	Hyphomicrobium
K07636	two-component system, OmpR family, phosphate regulon sensor histidine kinase PhoR [EC:2.7.13.3]	0	0	0	0	0	0	4.0209e-09	0	8.10009e-09	0	0	Bacteria	Alphaproteobacteria	Alphaproteobacteria	Rhodobacterales	Hyphomonadaceae	Hyphomonas
K07636	two-component system, OmpR family, phosphate regulon sensor histidine kinase PhoR [EC:2.7.13.3]	7.03405e-07	9.07178e-07	6.76381e-07	1.26129e-06	1.05774e-06	1.16439e-06	4.92801e-07	3.65868e-07	2.74492e-08	1.93743e-07	4.55623e-07	Bacteria	Alphaproteobacteria	Alphaproteobacteria	Rhizobiales	Phyllobacteriaceae	Nitratireductor
K07636	two-component system, OmpR family, phosphate regulon sensor histidine kinase PhoR [EC:2.7.13.3]	1.32054e-06	2.52638e-06	2.43242e-06	2.48791e-06	2.57489e-06	1.79794e-06	2.10457e-06	2.16578e-06	3.93223e-07	2.31937e-07	4.52717e-07	Bacteria	Alphaproteobacteria	Alphaproteobacteria	Rhizobiales	Rhizobiaceae	Rhizobium
K07636	two-component system, OmpR family, phosphate regulon sensor histidine kinase PhoR [EC:2.7.13.3]	0	0	0	0	0	0	1.05549e-07	8.3973e-08	2.25645e-07	4.57378e-07	2.42678e-07	Bacteria	Alphaproteobacteria	Alphaproteobacteria	Rhodospirillales	Rhodospirillaceae	Rhodospirillum
K07636	two-component system, OmpR family, phosphate regulon sensor histidine kinase PhoR [EC:2.7.13.3]	7.65592e-09	0	0	0	0	0	0	0	8.52447e-09	0	0	Bacteria	Alphaproteobacteria	Alphaproteobacteria	Rhodobacterales	Rhodobacteraceae	Roseibium
K07636	two-component system, OmpR family, phosphate regulon sensor histidine kinase PhoR [EC:2.7.13.3]	4.14091e-06	3.43872e-06	3.17467e-06	2.9972e-06	1.26012e-06	2.61368e-06	2.38028e-06	3.95271e-06	2.42781e-06	1.61793e-06	1.74588e-06	Bacteria	Alphaproteobacteria	Alphaproteobacteria	Rhodobacterales	Rhodobacteraceae	Roseobacter
K07636	two-component system, OmpR family, phosphate regulon sensor histidine kinase PhoR [EC:2.7.13.3]	0	0	0	0	0	0	0	0	2.7652e-08	0	0	Bacteria	Alphaproteobacteria	Alphaproteobacteria	Rhodobacterales	Rhodobacteraceae	Roseovarius
K07636	two-component system, OmpR family, phosphate regulon sensor histidine kinase PhoR [EC:2.7.13.3]	0	0	0	0	0	2.20981e-08	1.15382e-08	1.05184e-08	3.65259e-08	3.19005e-08	6.35963e-09	Bacteria	Alphaproteobacteria	Alphaproteobacteria	Sphingomonadales	Sphingomonadaceae	Sphingopyxis
K07636	two-component system, OmpR family, phosphate regulon sensor histidine kinase PhoR [EC:2.7.13.3]	0	0	0	0	0	0	8.84299e-09	0	0	0	0	Bacteria	Alphaproteobacteria	Alphaproteobacteria	Rhodospirillales	Rhodospirillaceae	Thalassospira
K07636	two-component system, OmpR family, phosphate regulon sensor histidine kinase PhoR [EC:2.7.13.3]	6.17725e-05	8.40467e-05	0.000100639	0.000101505	6.96989e-05	6.43562e-05	8.51633e-05	0.000108935	4.6378e-05	3.07024e-05	3.22969e-05	Bacteria	Alphaproteobacteria	Alphaproteobacteria	Rhodospirillales	Rhodospirillaceae	undef
K07636	two-component system, OmpR family, phosphate regulon sensor histidine kinase PhoR [EC:2.7.13.3]	6.17725e-05	8.40467e-05	0.000100639	0.000101505	6.96989e-05	6.43562e-05	8.51633e-05	0.000108935	4.6378e-05	3.07024e-05	3.22969e-05	Bacteria	Alphaproteobacteria	Alphaproteobacteria	undef	undef	undef
K07636	two-component system, OmpR family, phosphate regulon sensor histidine kinase PhoR [EC:2.7.13.3]	6.17725e-05	8.40467e-05	0.000100639	0.000101505	6.96989e-05	6.43562e-05	8.51633e-05	0.000108935	4.6378e-05	3.07024e-05	3.22969e-05	Bacteria	Alphaproteobacteria	Alphaproteobacteria	Rhizobiales	undef	undef
K07636	two-component system, OmpR family, phosphate regulon sensor histidine kinase PhoR [EC:2.7.13.3]	6.17725e-05	8.40467e-05	0.000100639	0.000101505	6.96989e-05	6.43562e-05	8.51633e-05	0.000108935	4.6378e-05	3.07024e-05	3.22969e-05	Bacteria	Alphaproteobacteria	Alphaproteobacteria	Rhodobacterales	Rhodobacteraceae	undef
K07636	two-component system, OmpR family, phosphate regulon sensor histidine kinase PhoR [EC:2.7.13.3]	6.17725e-05	8.40467e-05	0.000100639	0.000101505	6.96989e-05	6.43562e-05	8.51633e-05	0.000108935	4.6378e-05	3.07024e-05	3.22969e-05	Bacteria	Alphaproteobacteria	Alphaproteobacteria	Rhodobacterales	undef	undef
K07636	two-component system, OmpR family, phosphate regulon sensor histidine kinase PhoR [EC:2.7.13.3]	6.65561e-08	5.81659e-08	1.61036e-07	2.842e-07	3.11143e-08	1.05405e-07	2.20333e-07	1.67946e-07	2.5819e-08	1.43824e-07	5.32312e-07	Bacteria	Alphaproteobacteria	Alphaproteobacteria	Sphingomonadales	Sphingomonadaceae	Zymomonas
K07636	two-component system, OmpR family, phosphate regulon sensor histidine kinase PhoR [EC:2.7.13.3]	0	0	0	0	0	4.27106e-09	3.39815e-09	0	0	0	4.99464e-09	Bacteria	Bacteroidetes	Cytophagia	Cytophagales	Cyclobacteriaceae	Algoriphagus
K07636	two-component system, OmpR family, phosphate regulon sensor histidine kinase PhoR [EC:2.7.13.3]	0	0	0	0	4.68045e-09	0	0	0	0	0	0	Bacteria	Bacteroidetes	Bacteroidia	Bacteroidales	Rikenellaceae	Alistipes
K07636	two-component system, OmpR family, phosphate regulon sensor histidine kinase PhoR [EC:2.7.13.3]	2.14618e-07	3.57944e-07	3.62239e-07	3.57581e-07	1.08832e-07	1.36838e-07	4.70909e-08	2.05088e-07	0	4.23295e-08	5.90712e-08	Bacteria	Bacteroidetes	Bacteroidia	Bacteroidales	Marinilabiliaceae	Anaerophaga
K07636	two-component system, OmpR family, phosphate regulon sensor histidine kinase PhoR [EC:2.7.13.3]	5.60473e-08	1.123e-07	1.22859e-07	1.45581e-07	2.80155e-07	2.31025e-07	2.26652e-07	7.07141e-08	1.53475e-08	4.73928e-08	3.0619e-07	Bacteria	Bacteroidetes	Flavobacteriia	Flavobacteriales	Flavobacteriaceae	Bizionia
K07636	two-component system, OmpR family, phosphate regulon sensor histidine kinase PhoR [EC:2.7.13.3]	3.30353e-07	2.17823e-07	2.4693e-07	4.64172e-07	2.07009e-07	4.65659e-07	5.61608e-07	3.53646e-07	3.8288e-07	2.48721e-07	9.30059e-07	Bacteria	Bacteroidetes	Flavobacteriia	Flavobacteriales	Flavobacteriaceae	Cellulophaga
K07636	two-component system, OmpR family, phosphate regulon sensor histidine kinase PhoR [EC:2.7.13.3]	2.0199e-07	3.20558e-07	2.90207e-07	6.22097e-07	2.07235e-07	6.34844e-08	2.87806e-08	5.38485e-08	0	0	5.76846e-08	Bacteria	Bacteroidetes	Cytophagia	Cytophagales	Cytophagaceae	Emticicia
K07636	two-component system, OmpR family, phosphate regulon sensor histidine kinase PhoR [EC:2.7.13.3]	9.78009e-09	4.16936e-08	5.24014e-08	5.24865e-08	1.11105e-07	7.61901e-08	1.66554e-07	7.79977e-08	1.30862e-07	7.83135e-08	2.45775e-07	Bacteria	Bacteroidetes	Flavobacteriia	Flavobacteriales	Flavobacteriaceae	Flavobacterium
K07636	two-component system, OmpR family, phosphate regulon sensor histidine kinase PhoR [EC:2.7.13.3]	1.83395e-06	3.82285e-07	2.77499e-07	3.81245e-07	3.33797e-07	2.35253e-07	7.00093e-07	1.61862e-07	5.42615e-07	1.53761e-06	1.77574e-06	Bacteria	Bacteroidetes	Flavobacteriia	Flavobacteriales	Cryomorphaceae	Fluviicola
K07636	two-component system, OmpR family, phosphate regulon sensor histidine kinase PhoR [EC:2.7.13.3]	2.98907e-07	1.01363e-07	1.03488e-07	2.48738e-07	1.20368e-07	2.02545e-07	1.66832e-07	1.04067e-07	3.4844e-08	6.87921e-08	3.97894e-07	Bacteria	Bacteroidetes	Flavobacteriia	Flavobacteriales	Flavobacteriaceae	Formosa
K07636	two-component system, OmpR family, phosphate regulon sensor histidine kinase PhoR [EC:2.7.13.3]	3.11825e-07	1.44264e-07	2.15451e-07	3.75245e-07	1.03369e-07	4.62152e-07	3.60238e-07	5.28834e-07	3.36656e-07	4.91287e-07	8.98773e-07	Bacteria	Bacteroidetes	Flavobacteriia	Flavobacteriales	Flavobacteriaceae	Imtechella
K07636	two-component system, OmpR family, phosphate regulon sensor histidine kinase PhoR [EC:2.7.13.3]	1.50607e-08	4.8154e-08	9.68966e-08	1.07019e-07	3.30974e-08	1.12542e-07	4.81e-08	6.92777e-08	1.90931e-08	4.71671e-08	2.74259e-08	Bacteria	Bacteroidetes	Flavobacteriia	Flavobacteriales	Flavobacteriaceae	Joostella
K07636	two-component system, OmpR family, phosphate regulon sensor histidine kinase PhoR [EC:2.7.13.3]	3.27723e-08	1.47264e-07	1.97823e-07	1.50051e-07	3.98901e-07	7.50374e-07	1.75009e-06	1.18911e-06	5.84125e-07	2.20529e-07	2.07616e-07	Bacteria	Bacteroidetes	Flavobacteriia	Flavobacteriales	Flavobacteriaceae	Kordia
K07636	two-component system, OmpR family, phosphate regulon sensor histidine kinase PhoR [EC:2.7.13.3]	8.67695e-09	0	0	0	0	0	0	0	1.73252e-08	0	0	Bacteria	Bacteroidetes	Flavobacteriia	Flavobacteriales	Flavobacteriaceae	Lacinutrix
K07636	two-component system, OmpR family, phosphate regulon sensor histidine kinase PhoR [EC:2.7.13.3]	0	0	0	0	0	0	0	0	0	0	1.47963e-08	Bacteria	Bacteroidetes	Cytophagia	Cytophagales	Cytophagaceae	Leadbetterella
K07636	two-component system, OmpR family, phosphate regulon sensor histidine kinase PhoR [EC:2.7.13.3]	1.43572e-07	0	4.48808e-08	2.75947e-07	8.00457e-09	0	0	0	0	0	2.55367e-08	Bacteria	Bacteroidetes	Cytophagia	Cytophagales	Cytophagaceae	Microscilla
K07636	two-component system, OmpR family, phosphate regulon sensor histidine kinase PhoR [EC:2.7.13.3]	1.17727e-08	0	0	1.38997e-08	6.35036e-09	0	4.66747e-09	0	0	0	2.57262e-08	Bacteria	Bacteroidetes	Flavobacteriia	Flavobacteriales	Cryomorphaceae	Owenweeksia
K07636	two-component system, OmpR family, phosphate regulon sensor histidine kinase PhoR [EC:2.7.13.3]	3.38401e-07	4.77797e-08	8.22425e-08	2.56115e-07	9.84717e-09	1.9343e-07	2.99333e-07	8.8068e-08	3.13504e-08	4.63664e-07	9.21195e-07	Bacteria	Bacteroidetes	Flavobacteriia	Flavobacteriales	Flavobacteriaceae	Polaribacter
K07636	two-component system, OmpR family, phosphate regulon sensor histidine kinase PhoR [EC:2.7.13.3]	2.46981e-05	3.82569e-05	4.04903e-05	4.24297e-05	4.15596e-05	4.15634e-05	5.46605e-05	4.54951e-05	2.61041e-05	2.30871e-05	5.681e-05	Bacteria	Bacteroidetes	Flavobacteriia	Flavobacteriales	Flavobacteriaceae	undef
K07636	two-component system, OmpR family, phosphate regulon sensor histidine kinase PhoR [EC:2.7.13.3]	2.46981e-05	3.82569e-05	4.04903e-05	4.24297e-05	4.15596e-05	4.15634e-05	5.46605e-05	4.54951e-05	2.61041e-05	2.30871e-05	5.681e-05	Bacteria	Bacteroidetes	Flavobacteriia	undef	undef	undef
K07636	two-component system, OmpR family, phosphate regulon sensor histidine kinase PhoR [EC:2.7.13.3]	2.46981e-05	3.82569e-05	4.04903e-05	4.24297e-05	4.15596e-05	4.15634e-05	5.46605e-05	4.54951e-05	2.61041e-05	2.30871e-05	5.681e-05	Bacteria	Bacteroidetes	Flavobacteriia	Flavobacteriales	undef	undef
K07636	two-component system, OmpR family, phosphate regulon sensor histidine kinase PhoR [EC:2.7.13.3]	2.46981e-05	3.82569e-05	4.04903e-05	4.24297e-05	4.15596e-05	4.15634e-05	5.46605e-05	4.54951e-05	2.61041e-05	2.30871e-05	5.681e-05	Bacteria	Bacteroidetes	Cytophagia	Cytophagales	Cyclobacteriaceae	undef
K07636	two-component system, OmpR family, phosphate regulon sensor histidine kinase PhoR [EC:2.7.13.3]	2.46981e-05	3.82569e-05	4.04903e-05	4.24297e-05	4.15596e-05	4.15634e-05	5.46605e-05	4.54951e-05	2.61041e-05	2.30871e-05	5.681e-05	Bacteria	Bacteroidetes	Cytophagia	Cytophagales	undef	undef
K07636	two-component system, OmpR family, phosphate regulon sensor histidine kinase PhoR [EC:2.7.13.3]	2.46981e-05	3.82569e-05	4.04903e-05	4.24297e-05	4.15596e-05	4.15634e-05	5.46605e-05	4.54951e-05	2.61041e-05	2.30871e-05	5.681e-05	Bacteria	Bacteroidetes	undef	undef	undef	undef
K07636	two-component system, OmpR family, phosphate regulon sensor histidine kinase PhoR [EC:2.7.13.3]	2.46981e-05	3.82569e-05	4.04903e-05	4.24297e-05	4.15596e-05	4.15634e-05	5.46605e-05	4.54951e-05	2.61041e-05	2.30871e-05	5.681e-05	Bacteria	Bacteroidetes	Cytophagia	Cytophagales	Cytophagaceae	undef
K07636	two-component system, OmpR family, phosphate regulon sensor histidine kinase PhoR [EC:2.7.13.3]	2.46981e-05	3.82569e-05	4.04903e-05	4.24297e-05	4.15596e-05	4.15634e-05	5.46605e-05	4.54951e-05	2.61041e-05	2.30871e-05	5.681e-05	Bacteria	Bacteroidetes	Bacteroidia	Bacteroidales	Marinilabiliaceae	undef
K07636	two-component system, OmpR family, phosphate regulon sensor histidine kinase PhoR [EC:2.7.13.3]	2.46981e-05	3.82569e-05	4.04903e-05	4.24297e-05	4.15596e-05	4.15634e-05	5.46605e-05	4.54951e-05	2.61041e-05	2.30871e-05	5.681e-05	Bacteria	Bacteroidetes	Flavobacteriia	Flavobacteriales	Cryomorphaceae	undef
K07636	two-component system, OmpR family, phosphate regulon sensor histidine kinase PhoR [EC:2.7.13.3]	0	0	0	0	0	0	0	0	0	3.97111e-08	6.33341e-08	Bacteria	Bacteroidetes	Flavobacteriia	Flavobacteriales	Flavobacteriaceae	Zobellia
K07636	two-component system, OmpR family, phosphate regulon sensor histidine kinase PhoR [EC:2.7.13.3]	0	1.44585e-08	1.29483e-08	9.24067e-09	2.53307e-08	1.00746e-07	2.06866e-08	3.39445e-08	5.71517e-08	1.96092e-08	9.12161e-09	Bacteria	Betaproteobacteria	Betaproteobacteria	Burkholderiales	Burkholderiaceae	Limnobacter
K07636	two-component system, OmpR family, phosphate regulon sensor histidine kinase PhoR [EC:2.7.13.3]	0	0	0	0	0	1.73763e-08	9.26181e-09	3.14899e-08	0	9.23552e-08	7.14689e-08	Bacteria	Betaproteobacteria	Betaproteobacteria	Methylophilales	Methylophilaceae	Methylovorus
K07636	two-component system, OmpR family, phosphate regulon sensor histidine kinase PhoR [EC:2.7.13.3]	1.25311e-07	0	0	4.71728e-08	0	0	0	0	0	5.37486e-08	5.00045e-08	Bacteria	Betaproteobacteria	Betaproteobacteria	Neisseriales	Chromobacteriaceae	Pseudogulbenkiania
K07636	two-component system, OmpR family, phosphate regulon sensor histidine kinase PhoR [EC:2.7.13.3]	1.02626e-06	6.2992e-07	8.35785e-07	6.37897e-07	5.76159e-07	1.33613e-06	8.16953e-07	8.09797e-07	2.62714e-06	2.18737e-06	8.04394e-07	Bacteria	Betaproteobacteria	Betaproteobacteria	undef	undef	undef
K07636	two-component system, OmpR family, phosphate regulon sensor histidine kinase PhoR [EC:2.7.13.3]	1.02626e-06	6.2992e-07	8.35785e-07	6.37897e-07	5.76159e-07	1.33613e-06	8.16953e-07	8.09797e-07	2.62714e-06	2.18737e-06	8.04394e-07	Bacteria	Betaproteobacteria	Betaproteobacteria	Burkholderiales	undef	undef
K07636	two-component system, OmpR family, phosphate regulon sensor histidine kinase PhoR [EC:2.7.13.3]	1.02626e-06	6.2992e-07	8.35785e-07	6.37897e-07	5.76159e-07	1.33613e-06	8.16953e-07	8.09797e-07	2.62714e-06	2.18737e-06	8.04394e-07	Bacteria	Betaproteobacteria	Betaproteobacteria	Methylophilales	undef	undef
K07636	two-component system, OmpR family, phosphate regulon sensor histidine kinase PhoR [EC:2.7.13.3]	3.60427e-08	4.76931e-08	0	2.5032e-08	1.07735e-07	4.52854e-08	1.47099e-08	1.46288e-08	0	0	0	Bacteria	Chlamydiae	Chlamydiia	Chlamydiales	Simkaniaceae	Simkania
K07636	two-component system, OmpR family, phosphate regulon sensor histidine kinase PhoR [EC:2.7.13.3]	0	0	0	0	0	0	0	0	0	5.89589e-08	2.74259e-08	Bacteria	Chlorobi	Chlorobia	Chlorobiales	Chlorobiaceae	Prosthecochloris
K07636	two-component system, OmpR family, phosphate regulon sensor histidine kinase PhoR [EC:2.7.13.3]	2.38537e-08	0	0	5.86736e-08	0	1.10892e-08	0	0	0	0	0	Bacteria	Chloroflexi	Chloroflexia	Chloroflexales	undef	undef
K07636	two-component system, OmpR family, phosphate regulon sensor histidine kinase PhoR [EC:2.7.13.3]	1.79356e-05	2.7731e-05	4.6272e-05	3.42445e-05	1.1684e-05	1.28229e-05	1.99964e-05	3.74143e-05	3.08268e-06	2.42373e-06	5.00414e-06	Bacteria	Cyanobacteria	undef	Prochlorales	Prochlorococcaceae	Prochlorococcus
K07636	two-component system, OmpR family, phosphate regulon sensor histidine kinase PhoR [EC:2.7.13.3]	0.000116356	7.00122e-06	4.73771e-06	6.59226e-06	1.72123e-06	9.30812e-06	3.45098e-06	2.78106e-06	1.533e-05	3.86453e-05	1.02445e-05	Bacteria	Cyanobacteria	undef	Chroococcales	undef	Synechococcus
K07636	two-component system, OmpR family, phosphate regulon sensor histidine kinase PhoR [EC:2.7.13.3]	1.6938e-06	6.3222e-07	2.60236e-07	6.74429e-07	4.73799e-07	8.5557e-07	1.51581e-07	3.0202e-08	4.30423e-08	9.75478e-07	3.16515e-07	Bacteria	Deltaproteobacteria	Deltaproteobacteria	Syntrophobacterales	Syntrophaceae	Desulfobacca
K07636	two-component system, OmpR family, phosphate regulon sensor histidine kinase PhoR [EC:2.7.13.3]	1.43647e-07	2.26258e-07	2.53322e-07	4.2395e-07	5.12115e-07	2.14135e-07	1.1639e-07	2.51776e-08	1.00182e-08	1.4718e-07	3.4101e-07	Bacteria	Deltaproteobacteria	Deltaproteobacteria	Desulfobacterales	Desulfobacteraceae	Desulfobacterium
K07636	two-component system, OmpR family, phosphate regulon sensor histidine kinase PhoR [EC:2.7.13.3]	3.00101e-07	5.74811e-07	7.07025e-07	6.24154e-07	3.8603e-07	5.65916e-07	5.22279e-07	1.11368e-06	4.15363e-07	2.21432e-07	3.09725e-07	Bacteria	Deltaproteobacteria	Deltaproteobacteria	Desulfobacterales	Desulfobacteraceae	Desulfobacula
K07636	two-component system, OmpR family, phosphate regulon sensor histidine kinase PhoR [EC:2.7.13.3]	3.72824e-07	0	6.21132e-08	1.45788e-07	5.04048e-08	0	1.21151e-08	2.00805e-08	0	1.45801e-07	3.99515e-07	Bacteria	Deltaproteobacteria	Deltaproteobacteria	Desulfobacterales	Desulfobulbaceae	Desulfobulbus
K07636	two-component system, OmpR family, phosphate regulon sensor histidine kinase PhoR [EC:2.7.13.3]	3.92507e-08	4.60157e-07	4.18532e-07	5.50312e-07	6.39579e-07	3.56577e-07	1.82361e-07	2.36971e-07	9.79645e-08	6.05023e-08	0	Bacteria	Deltaproteobacteria	Deltaproteobacteria	Desulfobacterales	Desulfobulbaceae	Desulfocapsa
K07636	two-component system, OmpR family, phosphate regulon sensor histidine kinase PhoR [EC:2.7.13.3]	0	0	0	0	0	0	0	0	0	0	1.72568e-08	Bacteria	Deltaproteobacteria	Deltaproteobacteria	Syntrophobacterales	Syntrophaceae	Desulfomonile
K07636	two-component system, OmpR family, phosphate regulon sensor histidine kinase PhoR [EC:2.7.13.3]	8.97615e-08	5.14063e-08	8.22622e-08	5.11069e-07	8.41982e-08	1.80729e-07	0	2.5216e-08	0	6.27238e-08	7.94406e-08	Bacteria	Deltaproteobacteria	Deltaproteobacteria	Desulfuromonadales	Desulfuromonadaceae	Desulfuromonas
K07636	two-component system, OmpR family, phosphate regulon sensor histidine kinase PhoR [EC:2.7.13.3]	9.79402e-08	1.86228e-07	1.27738e-07	7.8842e-08	6.10348e-08	8.57153e-08	2.09593e-08	3.40081e-08	1.23175e-07	7.18897e-08	1.94566e-08	Bacteria	Deltaproteobacteria	Deltaproteobacteria	Desulfuromonadales	Geobacteraceae	Geobacter
K07636	two-component system, OmpR family, phosphate regulon sensor histidine kinase PhoR [EC:2.7.13.3]	3.12892e-09	0	0	0	2.58959e-08	0	0	0	0	0	0	Bacteria	Deltaproteobacteria	Deltaproteobacteria	Myxococcales	Kofleriaceae	Haliangium
K07636	two-component system, OmpR family, phosphate regulon sensor histidine kinase PhoR [EC:2.7.13.3]	1.0186e-08	4.61379e-08	0	0	1.35884e-08	4.21595e-08	7.70455e-08	0	3.6783e-07	7.70016e-07	2.68398e-07	Bacteria	Deltaproteobacteria	Deltaproteobacteria	Myxococcales	Nannocystaceae	Plesiocystis
K07636	two-component system, OmpR family, phosphate regulon sensor histidine kinase PhoR [EC:2.7.13.3]	1.31261e-06	1.09531e-06	1.31962e-06	1.47584e-06	1.06847e-06	7.39166e-07	5.31566e-07	6.7494e-07	4.44847e-07	8.41265e-07	5.31345e-07	Bacteria	Deltaproteobacteria	Deltaproteobacteria	Syntrophobacterales	Syntrophaceae	undef
K07636	two-component system, OmpR family, phosphate regulon sensor histidine kinase PhoR [EC:2.7.13.3]	1.31261e-06	1.09531e-06	1.31962e-06	1.47584e-06	1.06847e-06	7.39166e-07	5.31566e-07	6.7494e-07	4.44847e-07	8.41265e-07	5.31345e-07	Bacteria	Deltaproteobacteria	Deltaproteobacteria	undef	undef	undef
K07636	two-component system, OmpR family, phosphate regulon sensor histidine kinase PhoR [EC:2.7.13.3]	1.31261e-06	1.09531e-06	1.31962e-06	1.47584e-06	1.06847e-06	7.39166e-07	5.31566e-07	6.7494e-07	4.44847e-07	8.41265e-07	5.31345e-07	Bacteria	Deltaproteobacteria	Deltaproteobacteria	Myxococcales	undef	undef
K07636	two-component system, OmpR family, phosphate regulon sensor histidine kinase PhoR [EC:2.7.13.3]	0	0	1.97382e-08	2.73189e-08	2.49624e-08	0	0	0	0	0	5.68834e-09	Bacteria	Epsilonproteobacteria	Epsilonproteobacteria	Campylobacterales	Helicobacteraceae	Sulfuricurvum
K07636	two-component system, OmpR family, phosphate regulon sensor histidine kinase PhoR [EC:2.7.13.3]	1.11561e-08	0	0	0	0	0	0	0	0	0	0	Bacteria	Firmicutes	Clostridia	Halanaerobiales	Halobacteroidaceae	Acetohalobium
K07636	two-component system, OmpR family, phosphate regulon sensor histidine kinase PhoR [EC:2.7.13.3]	7.4257e-07	2.95809e-07	4.16838e-07	5.27786e-07	1.92437e-07	2.52904e-07	4.3149e-07	5.00875e-07	2.60401e-07	6.82165e-07	1.6251e-06	Bacteria	Firmicutes	Bacilli	Bacillales	Bacillaceae	Bacillus
K07636	two-component system, OmpR family, phosphate regulon sensor histidine kinase PhoR [EC:2.7.13.3]	0	0	0	0	1.87218e-08	0	0	0	0	0	0	Bacteria	Firmicutes	Clostridia	Clostridiales	Lachnospiraceae	Blautia
K07636	two-component system, OmpR family, phosphate regulon sensor histidine kinase PhoR [EC:2.7.13.3]	2.05635e-08	4.53978e-08	7.89753e-08	1.65419e-07	2.66903e-07	1.02325e-07	4.51311e-08	1.01347e-08	6.70353e-09	7.56309e-08	2.81732e-07	Bacteria	Firmicutes	Clostridia	Halanaerobiales	Halanaerobiaceae	Halanaerobium
K07636	two-component system, OmpR family, phosphate regulon sensor histidine kinase PhoR [EC:2.7.13.3]	0	0	0	0	0	0	0	0	0	1.3102e-08	0	Bacteria	Firmicutes	Clostridia	Halanaerobiales	Halobacteroidaceae	Halobacteroides
K07636	two-component system, OmpR family, phosphate regulon sensor histidine kinase PhoR [EC:2.7.13.3]	4.08624e-08	2.61301e-08	0	2.68027e-08	6.00022e-08	5.02346e-08	1.08003e-08	2.14815e-08	1.08786e-08	0	1.48823e-08	Bacteria	Firmicutes	Bacilli	Bacillales	Listeriaceae	Listeria
K07636	two-component system, OmpR family, phosphate regulon sensor histidine kinase PhoR [EC:2.7.13.3]	5.23587e-07	2.41309e-07	3.4873e-07	9.15052e-07	6.70026e-07	3.1297e-07	3.87271e-07	1.00739e-07	5.02315e-08	4.34871e-07	1.80557e-06	Bacteria	Firmicutes	Bacilli	Bacillales	Paenibacillaceae	Paenibacillus
K07636	two-component system, OmpR family, phosphate regulon sensor histidine kinase PhoR [EC:2.7.13.3]	1.57255e-07	1.04322e-07	8.46186e-08	1.68931e-07	1.19736e-07	1.30545e-07	1.12922e-07	8.85742e-08	4.21094e-08	2.86449e-07	1.99871e-07	Bacteria	Firmicutes	Bacilli	Bacillales	Sporolactobacillaceae	Sporolactobacillus
K07636	two-component system, OmpR family, phosphate regulon sensor histidine kinase PhoR [EC:2.7.13.3]	3.17553e-06	6.82482e-06	8.58927e-06	8.05849e-06	3.794e-06	3.67974e-06	5.99307e-06	8.806e-06	4.3786e-07	2.81337e-07	1.09839e-06	Bacteria	Firmicutes	Bacilli	Bacillales	Staphylococcaceae	Staphylococcus
K07636	two-component system, OmpR family, phosphate regulon sensor histidine kinase PhoR [EC:2.7.13.3]	4.7382e-08	6.17205e-08	8.43762e-08	1.31597e-07	1.43881e-07	7.28119e-08	3.65269e-08	4.28121e-08	0	5.56466e-08	8.19696e-08	Bacteria	Firmicutes	Clostridia	Thermoanaerobacterales	Thermoanaerobacterales Family III. Incertae Sedis	Thermoanaerobacterium
K07636	two-component system, OmpR family, phosphate regulon sensor histidine kinase PhoR [EC:2.7.13.3]	4.33774e-06	7.13005e-06	8.25733e-06	1.0038e-05	9.41928e-06	7.84626e-06	9.94269e-06	1.23529e-05	5.54812e-06	4.01116e-06	8.1533e-06	Bacteria	Firmicutes	Clostridia	undef	undef	undef
K07636	two-component system, OmpR family, phosphate regulon sensor histidine kinase PhoR [EC:2.7.13.3]	4.33774e-06	7.13005e-06	8.25733e-06	1.0038e-05	9.41928e-06	7.84626e-06	9.94269e-06	1.23529e-05	5.54812e-06	4.01116e-06	8.1533e-06	Bacteria	Firmicutes	undef	undef	undef	undef
K07636	two-component system, OmpR family, phosphate regulon sensor histidine kinase PhoR [EC:2.7.13.3]	4.33774e-06	7.13005e-06	8.25733e-06	1.0038e-05	9.41928e-06	7.84626e-06	9.94269e-06	1.23529e-05	5.54812e-06	4.01116e-06	8.1533e-06	Bacteria	Firmicutes	Bacilli	Bacillales	undef	undef
K07636	two-component system, OmpR family, phosphate regulon sensor histidine kinase PhoR [EC:2.7.13.3]	4.33774e-06	7.13005e-06	8.25733e-06	1.0038e-05	9.41928e-06	7.84626e-06	9.94269e-06	1.23529e-05	5.54812e-06	4.01116e-06	8.1533e-06	Bacteria	Firmicutes	Bacilli	Bacillales	Bacillaceae	undef
K07636	two-component system, OmpR family, phosphate regulon sensor histidine kinase PhoR [EC:2.7.13.3]	4.33774e-06	7.13005e-06	8.25733e-06	1.0038e-05	9.41928e-06	7.84626e-06	9.94269e-06	1.23529e-05	5.54812e-06	4.01116e-06	8.1533e-06	Bacteria	Firmicutes	Clostridia	Clostridiales	undef	undef
K07636	two-component system, OmpR family, phosphate regulon sensor histidine kinase PhoR [EC:2.7.13.3]	1.31371e-08	0	0	8.61695e-09	0	9.91028e-09	5.17452e-09	6.43247e-09	0	3.67877e-08	0	Bacteria	Gammaproteobacteria	Gammaproteobacteria	Oceanospirillales	Alcanivoracaceae	Alcanivorax
K07636	two-component system, OmpR family, phosphate regulon sensor histidine kinase PhoR [EC:2.7.13.3]	2.80056e-08	0	0	9.53807e-09	2.80827e-08	4.67362e-08	1.70819e-08	0	3.93274e-08	5.18657e-08	8.23828e-09	Bacteria	Gammaproteobacteria	Gammaproteobacteria	Alteromonadales	Alteromonadaceae	Alteromonas
K07636	two-component system, OmpR family, phosphate regulon sensor histidine kinase PhoR [EC:2.7.13.3]	9.76156e-09	2.54311e-08	2.35513e-08	2.241e-08	3.1203e-08	7.64737e-08	5.16015e-08	1.92438e-08	1.85627e-08	1.9107e-08	1.42208e-08	Bacteria	Gammaproteobacteria	Gammaproteobacteria	Thiotrichales	Piscirickettsiaceae	Cycloclasticus
K07636	two-component system, OmpR family, phosphate regulon sensor histidine kinase PhoR [EC:2.7.13.3]	1.84151e-08	0	7.70768e-09	9.42968e-09	0	1.96214e-08	1.46632e-08	1.57449e-08	6.55336e-08	8.73465e-09	0	Bacteria	Gammaproteobacteria	Gammaproteobacteria	Alteromonadales	Alteromonadaceae	Marinobacter
K07636	two-component system, OmpR family, phosphate regulon sensor histidine kinase PhoR [EC:2.7.13.3]	0	0	0	0	0	0	3.13793e-09	0	0	0	0	Bacteria	Gammaproteobacteria	Gammaproteobacteria	Vibrionales	Vibrionaceae	Photobacterium
K07636	two-component system, OmpR family, phosphate regulon sensor histidine kinase PhoR [EC:2.7.13.3]	6.6495e-07	5.21577e-07	6.09463e-07	5.10574e-07	5.42714e-07	7.39166e-07	6.21692e-07	6.71172e-07	9.55499e-07	1.4218e-06	7.68209e-07	Bacteria	Gammaproteobacteria	Gammaproteobacteria	Pseudomonadales	Pseudomonadaceae	Pseudomonas
K07636	two-component system, OmpR family, phosphate regulon sensor histidine kinase PhoR [EC:2.7.13.3]	4.33847e-08	5.31742e-08	6.50463e-08	6.6163e-08	7.80075e-08	3.76486e-08	5.80517e-08	1.0691e-08	3.46504e-08	9.93566e-08	1.01916e-07	Bacteria	Gammaproteobacteria	Gammaproteobacteria	Alteromonadales	Psychromonadaceae	Psychromonas
K07636	two-component system, OmpR family, phosphate regulon sensor histidine kinase PhoR [EC:2.7.13.3]	0	0	0	0	1.29459e-08	1.61008e-07	3.73523e-08	3.27554e-09	0	0	0	Bacteria	Gammaproteobacteria	Gammaproteobacteria	Oceanospirillales	Oceanospirillaceae	Thalassolituus
[truncated: 217 more rows]

## Sheet: Metagenome_Temperature
KEGG_ko	Description	S08	S10	S12	S14	S16	S18	S20	S22	S24	S26	S28	Kingdom	Phylum	Class	Order	Family	Genus
[truncated: 230 more rows]

[truncated: 1 more sheets: Metaproteome_Temperature]
